# Supplementary material for: An Alternative Proposal for the Reaction Mechanism of Light-Dependent Protochlorophyllide Oxidoreductase
Source: ACS Catal. 2022 Feb 7;12(4):2589–605. doi: 10.1021/acscatal.1c05351 (PMC9778109; doi:10.1021/acscatal.1c05351)
Supplement: Supplementary file 1 — cs1c05351_si_001.zip [file cs1c05351_si_001.zip]

Archive with 20 entries (20 files):
- TDDFT_PChlide_Tyr189_extra_waters.xyz
- Chlide_proton_movement_between_C18_and_C20.xyz
- concerted_ground_state_reaction.xyz
- ground_state_back-reaction_when_Tyr189_is_deprotonated_or_concerted_ground_state_reaction.xyz
- ground_state_proton_transfer_from_Tyr_to_C18.xyz
- H3O+_PChlide.xyz
- H3O+_reduced_PChlide.xyz
- hydrated_hydronium.xyz
- hydride_transfer_from_NADPH_to_one-electron-reduced_PChlide.xyz
- hydride_transfer_from_NADPH_to_PChlide.xyz
- hydride_transfer_to_protonated_PChlide.xyz
- hydride_transfer_to_protonated_reduced_PChlide.xyz
- Marcus_parabolas.xyz
- NADPH_PChlide_COOH.xyz
- oxidation of deprotonated Tyr189.xyz
- preliminary rotation.xyz
- proton transfer from Tyr189 to hydride-reduced PChlide.xyz
- proton_transfer_from_Tyr189_to_PChlide.xyz
- putatively_fluorescent_product.xyz
- structures on which TDDFT was performed.xyz
