# Supplementary material for: An Alternative Proposal for the Reaction Mechanism of Light-Dependent Protochlorophyllide Oxidoreductase
Source: ACS Catal. 2022 Feb 7;12(4):2589–605. doi: 10.1021/acscatal.1c05351 (PMC9778109; doi:10.1021/acscatal.1c05351)
Supplement: Supplementary file 1 — cs1c05351_si_001.zip [file cs1c05351_si_001.zip › TDDFT_PChlide_Tyr189_extra_waters.xyz]

114
H2O---Tyr189-(5 H2O)---H2O--Mg-PChlide   (no CT between Tyr189 and PChlide)
Mg      -1.220877513      1.544128856     -1.363567591
C        4.168935157      1.068349178     -4.409532074
H        3.345598837      0.478929017     -4.803010631
H        5.077305689      1.100589317     -5.003976971
C        4.095393836      1.699193847     -3.231173375
H        4.986288500      2.216143546     -2.871016824
C        2.953339525      1.727643377     -2.328005559
C        3.030122110      1.753624354     -0.953543352
C        4.280089680      1.844635037     -0.143699878
H        4.071272886      1.937283025      0.924769673
H        4.859070492      2.730209547     -0.436520324
H        4.921136474      0.968165443     -0.276919807
C        1.659935834      1.702706355     -0.472754146
C        1.242572716      1.428675990      0.828661511
H        2.037228236      1.332556849      1.559709996
N        0.802468233      1.799972056     -1.521798645
C        1.531642511      1.802540634     -2.662667437
C        0.974949148      1.883383572     -3.943579668
H        1.676625320      1.902468795     -4.770445210
C       -0.381956775      1.922175047     -4.284886691
N       -1.421449796      1.947905314     -3.413655226
C       -0.874326308      1.884061952     -5.654055500
C       -0.010525869      1.858264993     -6.870629885
H        0.689947414      1.014257068     -6.849503795
H        0.590494757      2.772308419     -6.957657786
H       -0.605735337      1.768713878     -7.783877406
C       -2.237443687      1.888465943     -5.577873887
C       -3.233427582      1.901964984     -6.693728802
H       -2.761864633      1.530035021     -7.610961461
H       -4.049154910      1.200622805     -6.473863550
C       -3.816796243      3.294242540     -6.954970555
H       -3.027476926      3.999656774     -7.235203448
H       -4.308673366      3.689990152     -6.059969919
H       -4.553748954      3.265468913     -7.765402725
C       -2.564350872      1.905161525     -4.155441455
C       -3.860267833      1.789484563     -3.647513588
H       -4.667386815      1.744950401     -4.373620810
C       -4.217856734      1.634714144     -2.300873524
C       -5.542616373      1.317628417     -1.785154119
C       -6.798668640      1.174373267     -2.572268642
H       -7.623016134      0.874077982     -1.920936397
H       -6.692869684      0.419394136     -3.360891741
H       -7.075368872      2.116525264     -3.061853064
N       -3.294284249      1.663303657     -1.290359443
C       -3.967273352      1.366180867     -0.174232241
C       -5.352103505      1.144221124     -0.429430147
C       -5.998399165      0.727968930      0.810241305
O       -7.128721513      0.362753233      1.038902013
C       -4.870029036      0.849634592      1.921682232
H       -4.859398365     -0.086118578      2.490382078
C       -5.304299898      1.973712501      2.841257962
O       -5.120709714      3.149278404      2.640283797
O       -5.970666982      1.490225051      3.902844743
C       -6.527405060      2.485320379      4.759355248
H       -5.741036147      3.122015084      5.173835287
H       -7.038073699      1.939620246      5.553007943
H       -7.234794795      3.110735718      4.208849081
C       -3.591421866      1.144246049      1.153503254
C       -2.252843855      1.143746765      1.580672245
N       -1.237248323      1.357393909      0.682024471
C       -0.059116777      1.210121985      1.323976235
C       -0.315688987      0.910702148      2.726204479
C        0.687171360      0.728991813      3.820284597
H        0.612788023      1.535563067      4.562485533
H        1.714224020      0.715265398      3.448115453
H        0.534801595     -0.212296457      4.361472879
C       -1.685021709      0.871001893      2.887059464
C       -2.404576459      0.670272755      4.189736114
H       -1.804287987      1.125652769      4.987539243
H       -3.353443774      1.212695478      4.183800447
C       -2.680278380     -0.788669891      4.562468270
H       -3.338443155     -1.272089161      3.829615407
H       -1.749625534     -1.366925283      4.628224763
H       -3.175263652     -0.858000958      5.536626949
C        7.239147599     -6.833973052      2.357281190
H        7.646213652     -6.427060028      3.288576999
C        7.075097147     -5.711671425      1.304277640
H        8.052932090     -5.271449960      1.075491112
H        6.676647457     -6.127029729      0.371650649
C        6.136953691     -4.671851536      1.865713863
C        6.589532928     -3.658862593      2.718443057
H        7.658623157     -3.539053078      2.884020376
C        4.758795178     -4.785278140      1.680047545
H        4.371192138     -5.558620629      1.019447683
C        5.708349708     -2.805463785      3.375195551
H        6.074225139     -2.017636735      4.027725815
C        3.859181372     -3.946729248      2.329423170
H        2.791899897     -4.045298051      2.161601601
C        4.330614704     -2.954650199      3.196883000
O        3.488244604     -2.114859359      3.863208998
H        2.587734691     -2.210739275      3.473385282
O        1.434267152     -2.140273316      2.090135630
H        0.482629958     -1.942673397      1.977478216
H        1.967818390     -1.399966998      1.721874990
O        4.358893667      0.716357382      3.525554784
H        3.956623667      0.049715831      4.105260665
H        4.006403261      1.573613692      3.763570750
H        7.912724381     -7.623087512      2.003031011
H        6.269055232     -7.286650522      2.586706991
O       -2.616200240     -2.498523901     -0.657442653
H       -2.175541465     -2.455516600      0.214839092
H       -2.288606825     -3.309206464     -1.066830748
O        1.412991093     -1.706685998     -0.919820105
H        2.085963535     -1.014657124     -0.830379515
H        1.421100185     -2.141892841     -0.052450890
O        3.562052995     -0.781988925      1.165070621
H        3.925529694     -0.211276722      1.873149568
H        4.086675624     -1.595985073      1.223280191
O       -1.335968588     -2.032762066      1.785766734
H       -1.550584332     -1.088494379      1.928646981
H       -1.721670426     -2.481008800      2.551374923
O       -1.005716466     -0.527355091     -1.687363229
H       -0.144201143     -0.942174017     -1.460327021
H       -1.696406334     -1.172419843     -1.415900051

125
(Lys193--H2O)  (H2O)---Tyr189-(5 H2O)---H2O--Mg-PChlide   (no CT between Tyr189 and PChlide)
Mg      -0.095882764      0.019859043      0.111400776
C        5.282514815     -0.966567145     -2.805319799
H        4.463949499     -1.626878120     -3.079757052
H        6.168168219     -0.996696482     -3.432857956
C        5.224935801     -0.167053260     -1.733147048
H        6.100484213      0.433959280     -1.487054383
C        4.089603060     -0.052234990     -0.818211716
C        4.155072459      0.009981825      0.562406785
C        5.387336928      0.026676554      1.406157701
H        5.304752333     -0.624144837      2.284190409
H        5.604019477      1.036918213      1.777016099
H        6.263663239     -0.305231849      0.841486204
C        2.784819692      0.072501559      1.045963780
C        2.359844922      0.046225544      2.387652877
H        3.155370089      0.057748426      3.129878901
N        1.937339619      0.097536791     -0.014087801
C        2.669747252      0.020435011     -1.158179733
C        2.130141939      0.026587452     -2.447045224
H        2.847391399     -0.010109939     -3.260721254
C        0.777651208      0.063526979     -2.819852807
N       -0.268282203      0.159099722     -1.962606946
C        0.297218009     -0.045857269     -4.188030093
C        1.172609384     -0.160805253     -5.391168903
H        1.857572863     -1.013811501     -5.313013247
H        1.787577447      0.737299484     -5.528740927
H        0.583934102     -0.295432906     -6.302382201
C       -1.066435009     -0.013440797     -4.129521405
C       -2.047152131     -0.054767788     -5.257772013
H       -1.580096775     -0.528329764     -6.128754747
H       -2.895198275     -0.698532407     -4.991180472
C       -2.562182383      1.333346083     -5.652218712
H       -1.738454391      1.976220822     -5.978986486
H       -3.053074236      1.830100227     -4.808563702
H       -3.284406889      1.261295270     -6.472143476
C       -1.404193491      0.105010690     -2.718807957
C       -2.707088541      0.091855293     -2.219823583
H       -3.510317488      0.022785975     -2.947810560
C       -3.075552499      0.093245257     -0.870815753
C       -4.419903242     -0.070936214     -0.337024180
C       -5.683815118     -0.196907306     -1.112971185
H       -6.529938377     -0.349323780     -0.439215232
H       -5.643477255     -1.041871544     -1.810811673
H       -5.877565073      0.704714898     -1.706780595
N       -2.151397650      0.170976944      0.138676558
C       -2.845579290      0.046991312      1.270632693
C       -4.239930946     -0.096175697      1.029309066
C       -4.919741314     -0.263951702      2.305907888
O       -6.084350348     -0.454590797      2.564545791
C       -3.787739395     -0.135367064      3.405377562
H       -3.873982659     -0.997774732      4.074816404
C       -4.096985873      1.130860783      4.184619271
O       -3.769519769      2.242848609      3.852293912
O       -4.824909873      0.848986679      5.273681988
C       -5.293825584      1.990995615      5.994220440
H       -4.453541504      2.592084003      6.351146305
H       -5.869440826      1.594681107      6.830275871
H       -5.926304922      2.609310934      5.353010107
C       -2.489970184     -0.050817513      2.620873492
C       -1.165940053     -0.069551824      3.067863887
N       -0.106971602      0.052245062      2.195145293
C        1.045621837      0.022151806      2.912480983
C        0.726237168     -0.099309224      4.322010064
C        1.720472267     -0.135048554      5.435909978
H        1.227441982      0.015320239      6.403403460
H        2.463930046      0.665671106      5.333590519
H        2.268642793     -1.087075223      5.480468500
C       -0.642399462     -0.169290842      4.424716891
C       -1.400228494     -0.341915565      5.707812620
H       -0.951793763      0.301154405      6.477193983
H       -2.431456094      0.003421747      5.613472178
C       -1.412502400     -1.789394290      6.209015274
H       -1.928756562     -2.453138034      5.506084926
H       -0.391564514     -2.178893579      6.321569312
H       -1.927764153     -1.870445225      7.172533920
O       -0.859669354     -4.652143593     -0.295759216
H       -1.196637776     -4.807043235      0.598749612
H        0.101787507     -4.788538766     -0.207096651
O        1.853351792     -3.932018394      0.408107329
H        2.753746690     -3.767287183      0.041524027
H        1.954418301     -3.892914949      1.379847346
O        4.409156774     -3.375706083     -0.364067709
H        4.524856588     -2.416267425     -0.449298433
H        5.112265025     -3.673663069      0.226101810
O       -0.740736502     -3.279772826      2.566962685
H       -0.557647296     -2.763205420      1.741295490
H       -1.319098820     -2.691750098      3.073155014
O       -0.097049333     -2.143200653      0.167418209
H        0.779283044     -2.614102706      0.143421916
H       -0.671089056     -2.804979175     -0.287152967
C        7.985760723     -8.316980857      4.671349463
H        8.294687592     -7.829229079      5.602033631
C        7.875816292     -7.289409462      3.519255284
H        8.866439345     -6.850953685      3.346192967
H        7.606529250     -7.814700524      2.595343731
C        6.884612156     -6.183023860      3.776340855
C        7.249112072     -5.039922167      4.495548690
H        8.269338128     -4.941269838      4.859724918
C        5.570127176     -6.259672999      3.308438671
H        5.257607393     -7.129569692      2.734987468
C        6.342154838     -4.018406472      4.756071102
H        6.645762814     -3.131886540      5.305419096
C        4.644837074     -5.247068447      3.553294504
H        3.625879825     -5.328151239      3.183050240
C        5.035922688     -4.132310572      4.289800241
O        4.140277467     -3.121541877      4.608433410
H        3.284120169     -3.282179906      4.148853214
O        1.835187673     -3.224993371      3.140976316
H        0.842073335     -3.340525337      3.167148702
H        1.925879254     -2.297969049      2.848701384
O        5.407635512     -0.582517907      5.118491127
H        4.776351925     -1.030422660      4.536001716
H        5.088654746      0.306231917      5.273900096
H        8.724324283     -9.086674408      4.426962230
H        7.023866168     -8.808594217      4.851093633
C        2.551209812     -3.789863417      9.158630080
H        1.778108978     -3.984206059      9.902738812
H        2.387934299     -4.405821415      8.273893618
H        3.535887250     -4.011998990      9.570922404
N        2.532332272     -2.359680983      8.752910741
H        2.678871881     -1.747215502      9.557642121
H        1.639593999     -2.099185855      8.328452514
H        3.340904706     -2.175103284      8.014198180
O        4.467298393     -2.244149593      7.083236363
H        4.932564081     -1.483438113      6.661278931
H        4.262436082     -2.784131537      6.282061241


114
H2O---Tyr189-(5 H2O)---H2O--Mg-PChlide
Mg      -0.096894259      0.044914030      0.111500783
C        5.245988816     -0.949165005     -2.870833133
H        4.407191265     -1.573204597     -3.166623842
H        6.137376553     -0.998332062     -3.489182332
C        5.207535990     -0.178086165     -1.777651398
H        6.105300285      0.378737832     -1.507687999
C        4.077956941     -0.034798980     -0.864169150
C        4.156439274      0.035379675      0.515688361
C        5.395320813      0.045580120      1.354083056
H        5.265616881     -0.444275130      2.325899709
H        5.716651513      1.074330569      1.565803509
H        6.228526664     -0.447423125      0.841949826
C        2.789547107      0.126533961      1.009955006
C        2.383282970      0.094644009      2.357447229
H        3.193233286      0.069035961      3.082772858
N        1.933531144      0.161951064     -0.043680486
C        2.656266105      0.055564469     -1.191455017
C        2.099312801      0.036841554     -2.473378713
H        2.805370264     -0.023394179     -3.295209721
C        0.742224727      0.057871661     -2.831095126
N       -0.297128031      0.173513555     -1.968424649
C        0.247652575     -0.097472520     -4.190239122
C        1.110775521     -0.242355850     -5.399402141
H        1.794635901     -1.095199512     -5.308047738
H        1.728457155      0.649719562     -5.562813941
H        0.512723041     -0.395637101     -6.302063592
C       -1.115668128     -0.074251263     -4.117981559
C       -2.107714506     -0.163839923     -5.233873615
H       -1.642085850     -0.652104119     -6.097960951
H       -2.941280878     -0.814582669     -4.939372626
C       -2.653747049      1.202807262     -5.659500412
H       -1.845206700      1.851984317     -6.011498930
H       -3.142530722      1.711683194     -4.821885332
H       -3.384796872      1.097884152     -6.468727161
C       -1.441163896      0.082083287     -2.708745959
C       -2.738021737      0.059889914     -2.194181111
H       -3.549328839     -0.033459398     -2.910786437
C       -3.090402772      0.084372024     -0.840935390
C       -4.425486207     -0.063390213     -0.286046409
C       -5.699565039     -0.214703127     -1.042044047
H       -6.537034727     -0.341793557     -0.352040901
H       -5.668981214     -1.084556310     -1.709480161
H       -5.900808494      0.664875546     -1.666063050
N       -2.153233338      0.189246643      0.156183928
C       -2.833737612      0.101409119      1.299579973
C       -4.231158391     -0.041272042      1.079971313
C       -4.893712387     -0.169722516      2.369259735
O       -6.058411588     -0.347361338      2.646822350
C       -3.750056798     -0.015127013      3.449976270
H       -3.831880915     -0.851001888      4.151785332
C       -4.036965736      1.277650949      4.192243072
O       -3.774423045      2.382321437      3.785267058
O       -4.668797493      1.033242958      5.350459976
C       -5.082710314      2.199084534      6.062309982
H       -4.219715524      2.817874400      6.321772045
H       -5.579224344      1.833823872      6.961218845
H       -5.773440126      2.789823914      5.455536792
C       -2.460836791      0.033843831      2.647725977
C       -1.133189067      0.006501575      3.081064486
N       -0.084662039      0.130279557      2.193283149
C        1.076039408      0.075568513      2.900267822
C        0.770522939     -0.076084278      4.314189826
C        1.754402807     -0.186920882      5.433301799
H        1.489796903      0.479165720      6.262654050
H        2.765732355      0.080200482      5.117014591
H        1.801629780     -1.205627329      5.839514001
C       -0.597821856     -0.129010913      4.426436783
C       -1.344959454     -0.364721139      5.704085202
H       -0.744753114      0.020092656      6.537767122
H       -2.281642031      0.200106192      5.728978951
C       -1.641561153     -1.845870127      5.961397089
H       -2.319923438     -2.259372584      5.204821877
H       -0.722164381     -2.441530006      5.948385345
H       -2.122394956     -1.986369893      6.935266095
O       -0.780028567     -4.647903822      0.006197194
H       -1.047338439     -4.622066749      0.938969719
H        0.187694333     -4.772771064      0.052088646
O        1.923108773     -3.915229276      0.521678784
H        2.880855276     -3.902515207      0.288571799
H        1.930062779     -3.811696593      1.497615010
O        4.634953336     -3.675004731      0.398099562
H        4.846129678     -2.731284137      0.385240677
H        4.995306087     -4.012578333      1.233588587
O       -0.721321680     -3.197525608      2.598660703
H       -0.504605176     -2.644032072      1.809368900
H       -1.315746404     -2.636648634      3.117584306
O        0.000772392     -2.108309115      0.177527441
H        0.887480570     -2.558186500      0.169650551
H       -0.568877708     -2.831727470     -0.181968554
C        8.055741432     -8.190675369      4.728706822
H        8.373491645     -7.683236008      5.645863061
C        7.930305985     -7.184291170      3.559618057
H        8.921216307     -6.754220804      3.363905526
H        7.645232963     -7.725290679      2.649148971
C        6.941025965     -6.068151056      3.806933027
C        7.282282964     -4.939637969      4.564077271
H        8.292545929     -4.853834538      4.960468300
C        5.640968021     -6.122534397      3.300047176
H        5.334518191     -6.978060331      2.701039982
C        6.376656484     -3.916391499      4.819135375
H        6.660190334     -3.039143788      5.393569344
C        4.713155152     -5.108311832      3.543717793
H        3.698142246     -5.193878645      3.161504752
C        5.073807783     -4.001450440      4.321430139
O        4.197402427     -3.005620808      4.615944027
H        3.336481838     -3.176389204      4.169090868
O        1.876097204     -3.140551028      3.176879263
H        0.893945310     -3.261565196      3.258046049
H        1.954799320     -2.203802795      2.916744587
O        5.464390920     -0.455051200      5.065758257
H        4.727045807     -1.073717163      5.166695497
H        5.145069955      0.435658573      5.208751781
H        8.791158194     -8.967221279      4.492878901
H        7.094855118     -8.675565640      4.931011194
