# Supplementary material for: An Alternative Proposal for the Reaction Mechanism of Light-Dependent Protochlorophyllide Oxidoreductase
Source: ACS Catal. 2022 Feb 7;12(4):2589–605. doi: 10.1021/acscatal.1c05351 (PMC9778109; doi:10.1021/acscatal.1c05351)
Supplement: Supplementary file 1 — cs1c05351_si_001.zip [file cs1c05351_si_001.zip › Chlide_proton_movement_between_C18_and_C20.xyz]

91
Chlide +  5 waters
H        4.028095817     -2.495173535      1.164892423
Mg      -0.191982805     -0.638287959     -0.029303709
C        5.347204170     -0.703369077     -2.798736347
H        4.615703157     -1.435997783     -3.128391094
H        6.256771777     -0.618149013     -3.386223727
C        5.160258418      0.047133060     -1.705810802
H        5.962387933      0.723196820     -1.407828874
C        3.992875837      0.025837865     -0.832769488
C        4.002411131      0.181417990      0.537812893
C        5.171742293      0.421596399      1.435789324
H        5.281361322     -0.371128581      2.188133849
H        5.067768656      1.365703472      1.984906068
H        6.108028391      0.464999443      0.872565325
C        2.626457688      0.056344124      0.973026546
C        2.207260839      0.099125344      2.323382758
H        2.987360921      0.307630036      3.052481198
N        1.816672251     -0.147665663     -0.088852068
C        2.597412476     -0.140018846     -1.216932098
C        2.110130278     -0.159165158     -2.517301375
H        2.853437323     -0.065691640     -3.302811286
C        0.768193190     -0.197335322     -2.940781443
N       -0.299740445     -0.284881372     -2.111171712
C        0.335094335     -0.100681302     -4.319159527
C        1.237481497      0.025487957     -5.501642213
H        2.001102180     -0.761945633     -5.515800549
H        1.767072733      0.986855456     -5.507084249
H        0.678000123     -0.043029277     -6.439469501
C       -1.037223659     -0.122846253     -4.292832017
C       -1.985292196      0.005336812     -5.443797449
H       -1.509173222     -0.378526741     -6.354461903
H       -2.862831278     -0.632870672     -5.277137183
C       -2.444161788      1.446891890     -5.685010381
H       -1.589163909      2.094957353     -5.904592493
H       -2.944289621      1.852849743     -4.799226898
H       -3.141800902      1.503126917     -6.528294062
C       -1.415300525     -0.226405404     -2.896854677
C       -2.732602912     -0.218277453     -2.416666098
H       -3.523672311     -0.163237814     -3.160463585
C       -3.127077961     -0.220972115     -1.079011748
C       -4.473062944     -0.105152750     -0.559409683
C       -5.736231430      0.006328466     -1.341840071
H       -6.593089925      0.076427724     -0.667465254
H       -5.883837939     -0.861540216     -1.996498960
H       -5.732808756      0.896593394     -1.982890661
N       -2.211829940     -0.288639066     -0.043511547
C       -2.920987187     -0.203308581      1.075563950
C       -4.313431139     -0.095846728      0.816434915
C       -5.023523987      0.003162109      2.079530089
O       -6.206389089      0.123270013      2.313533345
C       -3.906428989     -0.089698634      3.201795079
H       -4.134670839     -0.998731898      3.772583256
C       -4.057705722      1.088840217      4.135059352
O       -3.462909928      2.138574391      4.052082986
O       -4.979541114      0.828979020      5.072495034
C       -5.281688883      1.921724205      5.934894812
H       -4.392546178      2.232930871      6.490604256
H       -6.050635453      1.556268960      6.615733170
H       -5.653796229      2.772962814      5.359038333
C       -2.589277674     -0.165228385      2.448366286
C       -1.301894490     -0.131375453      2.942397873
N       -0.209278395     -0.168163585      2.119321432
C        0.911887725      0.030628650      2.833851887
C        0.622035196      0.222928353      4.312212640
C        1.066185689      1.592493642      4.826075323
H        0.815427401      1.701319270      5.887152447
H        0.561116659      2.393196290      4.274721835
H        2.146635492      1.736751522      4.717885834
C       -0.903789330      0.008351320      4.396545767
C       -1.299069666     -1.202884403      5.253139802
H       -0.751972862     -2.081899319      4.889988322
H       -2.367250330     -1.412427601      5.119477944
C       -1.016838701     -0.988960604      6.735939988
H       -1.579576523     -0.132114741      7.125752899
H       -1.301604949     -1.868874130      7.323229565
O        3.482884409     -2.747040754      1.925248640
H        3.892303613     -3.484010328      3.527708320
H        2.961400876     -1.935462463      2.103311343
H        0.046835345     -0.800077157      6.923032461
O        1.059764858     -3.734740218      4.366921846
H        1.146725952     -0.559036765      4.878434154
H        0.645647884     -4.384102388      4.947779668
O       -0.231208080     -2.688420711      0.060913498
H       -1.081858811     -3.095585078     -0.140700238
H        0.244526697     -3.291421065      0.714922047
O        1.100706902     -4.223429653      1.681254402
H        2.010631185     -3.886129542      1.578671795
H        0.921330180     -4.075699066      2.640229231
O        3.770752209     -3.919818768      4.397819971
H        4.033658680     -4.836188154      4.244642894
H        2.032812702     -3.816508585      4.524901968
H       -1.388670947      0.903278182      4.809062129

91
TS
H        4.704757359     -3.507423492      1.941358908
Mg      -0.229224897     -0.693015878     -0.076575071
C        5.279986985     -0.686526439     -2.929174063
H        4.544381303     -1.413112630     -3.262955185
H        6.181493941     -0.590145841     -3.527225303
C        5.114899923      0.031677941     -1.811155558
H        5.926324398      0.691006274     -1.501383883
C        3.960641567     -0.007258494     -0.924280408
C        3.986425988      0.080491930      0.452262986
C        5.163736248      0.192871514      1.359495039
H        5.259859049     -0.716178607      1.966528706
H        5.071491866      1.041666031      2.049169436
H        6.092298954      0.322098185      0.796274472
C        2.620386147     -0.053446542      0.881826671
C        2.242813114     -0.061591915      2.324466328
H        2.642422486      0.862175548      2.775591188
N        1.791073643     -0.183893400     -0.139039413
C        2.565113447     -0.144670139     -1.295145096
C        2.055056733     -0.118613701     -2.573634610
H        2.791520986      0.000802001     -3.363822849
C        0.707551091     -0.168056323     -3.002035972
N       -0.353098212     -0.287288938     -2.167149770
C        0.276659119     -0.044931140     -4.369204629
C        1.167871527      0.117879601     -5.556489906
H        1.972455050     -0.627053533     -5.568651461
H        1.642915002      1.107067053     -5.577519460
H        0.607864683      0.008106992     -6.490109184
C       -1.101505543     -0.083823752     -4.338585069
C       -2.051780722      0.056148494     -5.486689235
H       -1.584597273     -0.340135682     -6.396771155
H       -2.939158668     -0.567224244     -5.316791017
C       -2.486653429      1.503819441     -5.734909793
H       -1.621357625      2.137463133     -5.956239435
H       -2.981666406      1.922579615     -4.852031828
H       -3.181981918      1.567720647     -6.579423850
C       -1.466024288     -0.220315753     -2.950537760
C       -2.787601895     -0.206000912     -2.455624327
H       -3.580965354     -0.122247124     -3.194661634
C       -3.172704216     -0.217958881     -1.126949292
C       -4.514789741     -0.040293344     -0.605857812
C       -5.772515855      0.124001084     -1.385888116
H       -6.623373246      0.235903426     -0.709916528
H       -5.958214502     -0.739810205     -2.035896112
H       -5.729068011      1.010208987     -2.030836607
N       -2.256453852     -0.328532805     -0.086776328
C       -2.961860102     -0.204289145      1.024357020
C       -4.351771729     -0.029666036      0.765525113
C       -5.059269847      0.114453919      2.026694961
O       -6.233051547      0.312953695      2.251802422
C       -3.958344147     -0.062254239      3.148405323
H       -4.241699122     -0.976611035      3.683990151
C       -4.041786953      1.091382684      4.121074052
O       -3.391219743      2.108500885      4.065832904
O       -4.963342728      0.845468192      5.062797928
C       -5.193618509      1.918687346      5.971748720
H       -4.278679447      2.165037572      6.517595886
H       -5.965265945      1.565032640      6.655670726
H       -5.535811790      2.807347450      5.435468570
C       -2.637763820     -0.186533388      2.408143945
C       -1.358563930     -0.191522194      2.900053172
N       -0.252139709     -0.208664225      2.057838238
C        0.838151427     -0.190754841      2.825322940
C        0.589336387     -0.347103654      4.223704269
C        1.526332224      0.302014148      5.225491559
H        1.218628510      0.081218720      6.250814562
H        1.553966021      1.397131336      5.123956154
H        2.549196814     -0.076805741      5.119490123
C       -0.924035073     -0.160215672      4.351307975
C       -1.657037875     -1.189899309      5.227959861
H       -1.592161305     -2.171377969      4.740320310
H       -2.721627499     -0.937257795      5.272615402
C       -1.130423782     -1.289454133      6.655265361
H       -1.137721948     -0.312695926      7.153460640
H       -1.754134829     -1.967338746      7.248637098
O        3.983673537     -2.951566102      2.258582946
H        3.988167798     -3.029059034      3.252902642
H        2.840048754     -0.853335804      2.801096410
H       -0.104722550     -1.671572059      6.682506006
O        1.106705848     -2.917753353      4.429830151
H        0.816404268     -1.661560305      4.336284185
H        0.488426596     -3.326417097      5.049580888
O       -0.039438819     -2.709679008      0.092180656
H       -0.801787014     -3.285574255     -0.034523286
H        0.535991952     -3.133947754      0.832180398
O        1.369753782     -3.785697001      1.923731375
H        2.322567014     -3.548528522      1.867683667
H        1.132884022     -3.528149419      2.857119137
O        3.660341610     -2.997088463      4.896138878
H        3.878663785     -3.827990414      5.335492659
H        2.651543138     -2.992532800      4.834656289
H       -1.139398995      0.846956835      4.748403144


91
C20 Chlide isomer + 5 waters
H        4.625000535     -3.989497493      1.633787529
Mg      -0.197002591     -0.818615673     -0.061796929
C        5.300734516     -0.034699587     -2.929756055
H        4.635850823     -0.775011940     -3.366187159
H        6.182933186      0.232714709     -3.504342844
C        5.074171524      0.501833310     -1.723607604
H        5.822878751      1.187317241     -1.323697863
C        3.936203720      0.236224235     -0.854439865
C        3.976017853      0.119135435      0.528444092
C        5.165111681      0.176023956      1.429493879
H        5.342562901     -0.797712497      1.904995889
H        5.039385142      0.912741646      2.233610109
H        6.071596636      0.442227346      0.878117735
C        2.642880347     -0.181986054      0.933689212
C        2.258101258     -0.586321691      2.322348635
H        3.010727362     -0.203497037      3.018174633
N        1.808784089     -0.231326327     -0.099699264
C        2.559759570      0.032159764     -1.235246110
C        2.032627025      0.142383577     -2.512909474
H        2.747451437      0.413964079     -3.285205372
C        0.707249424     -0.015027002     -2.946183650
N       -0.344560075     -0.307656518     -2.127085533
C        0.259771892      0.160180563     -4.302932258
C        1.124312310      0.505463097     -5.470764011
H        2.012526690     -0.135283352     -5.525200094
H        1.478215749      1.543394454     -5.422526684
H        0.580879445      0.392010673     -6.413860322
C       -1.104940612     -0.029100532     -4.284160940
C       -2.068448315      0.089456309     -5.423954066
H       -1.560410862     -0.173313297     -6.360464951
H       -2.874790285     -0.646996469     -5.309945734
C       -2.674451279      1.489831103     -5.559006941
H       -1.891375013      2.237130160     -5.725575424
H       -3.210557464      1.775702216     -4.647365933
H       -3.377417920      1.538032746     -6.398595410
C       -1.452139183     -0.297193560     -2.909896449
C       -2.779216308     -0.419413639     -2.423502884
H       -3.574915306     -0.355524806     -3.161178747
C       -3.156297435     -0.485164757     -1.098617610
C       -4.509262695     -0.310633782     -0.581604290
C       -5.760761371     -0.166200701     -1.374514040
H       -6.613963375     -0.010532271     -0.710168875
H       -5.953169984     -1.057949367     -1.983859429
H       -5.699601891      0.685980309     -2.062271215
N       -2.244504044     -0.576845249     -0.054139929
C       -2.954800814     -0.409107864      1.058309833
C       -4.350739737     -0.250348094      0.782266805
C       -5.054453063      0.003961624      2.027555963
O       -6.228424614      0.215950150      2.240725592
C       -3.943052642     -0.046444049      3.154228181
H       -4.234585478     -0.885304204      3.799944538
C       -4.030591844      1.215949666      3.979890310
O       -3.387198675      2.224720066      3.803400036
O       -4.947337032      1.081039570      4.950118580
C       -5.185169329      2.256601538      5.718923910
H       -4.273266488      2.574081340      6.232739095
H       -5.956995136      1.986651588      6.439917256
H       -5.529920740      3.071183812      5.076870871
C       -2.634303172     -0.264209027      2.415032568
C       -1.319408840     -0.217924299      2.881977295
N       -0.251691697     -0.459566986      2.091930617
C        0.892468972     -0.274789139      2.867871932
C        0.623694896      0.066738266      4.162637297
C        1.590136303      0.506555083      5.218821886
H        1.222426305      1.404755054      5.730224525
H        2.567220540      0.755696942      4.791843239
H        1.770016351     -0.246854643      5.999017009
C       -0.880082374      0.150040931      4.287918379
C       -1.539623441     -0.700454228      5.389966785
H       -1.261266494     -1.754302123      5.246900917
H       -2.624925821     -0.668654745      5.254986850
C       -1.231133173     -0.256701940      6.815681069
H       -1.488548470      0.799596557      6.956167405
H       -1.818457314     -0.837924596      7.535030794
O        3.926557700     -3.507953689      2.092637428
H        4.029305718     -3.707243028      3.054649951
H        2.387779738     -1.680179733      2.347951647
H       -0.175807604     -0.375878028      7.076808500
O        1.110043065     -2.958271352      4.489739456
H        0.983300134     -1.991620526      4.320541339
H        0.416903328     -3.191780108      5.121398859
O        0.006767688     -2.869837437     -0.080853290
H       -0.814201873     -3.357533429     -0.219588398
H        0.498524519     -3.340837978      0.658347084
O        1.269776981     -4.113567453      1.862528451
H        2.245203379     -3.978440886      1.804458112
H        1.039658005     -3.755191288      2.739773656
O        3.690450216     -3.976379013      4.746874049
H        3.504507969     -4.913695169      4.884942307
H        2.810042743     -3.546427242      4.797026663
H       -1.180938042      1.197956689      4.456864024
