# Supplementary material for: An Alternative Proposal for the Reaction Mechanism of Light-Dependent Protochlorophyllide Oxidoreductase
Source: ACS Catal. 2022 Feb 7;12(4):2589–605. doi: 10.1021/acscatal.1c05351 (PMC9778109; doi:10.1021/acscatal.1c05351)
Supplement: Supplementary file 1 — cs1c05351_si_001.zip [file cs1c05351_si_001.zip › concerted_ground_state_reaction.xyz]

131
NADPH + PChlide + Tyr189-OH
C       27.711108580     55.556259107     72.367441153
H       28.027237441     56.133497731     73.243340984
H       27.814086189     54.491794824     72.604474081
H       28.395249958     55.795210932     71.546210648
C       26.249873642     55.889856207     71.982085019
H       25.963067095     55.265369719     71.126640342
H       25.596460307     55.584153398     72.810221688
C       25.976530452     57.334486488     71.647141390
C       25.781698715     57.753374858     70.328083769
H       25.870236229     57.028298000     69.521052873
C       25.857953649     58.300084658     72.650682448
H       26.005906086     58.010848056     73.689860995
C       25.451957992     59.068534917     70.018400946
H       25.291283099     59.377988894     68.989000377
C       25.530948076     59.620088291     72.363451846
H       25.439698775     60.354436865     73.158812437
C       25.303131019     60.007310126     71.039335264
O       24.921371632     61.270995399     70.711214730
H       24.814348616     61.815782110     71.538654962
C       27.584058234     68.836877574     67.530496546
H       28.067241467     69.566680965     66.871644320
H       27.510813276     67.888305486     66.994236752
H       28.218603012     68.686362516     68.413389558
N       26.259157303     69.287681039     67.893768268
C       25.177709520     68.463751494     67.849490000
H       25.372400208     67.482937269     67.424161484
C       23.950423995     68.803347174     68.319395416
C       23.700336795     70.116745684     69.028072031
H       22.852653377     70.643022436     68.563888496
H       23.382453151     69.942028823     70.067723847
C       24.936715496     70.970692747     68.978979544
H       24.885395041     71.978909907     69.379746571
C       26.095305044     70.556410195     68.459567528
H       26.982219654     71.181182601     68.430518767
C       22.830109147     67.873547010     68.246586018
N       22.891851818     66.793514760     67.410922921
H       22.040901712     66.242502374     67.355011488
H       23.449863406     66.844800605     66.573674560
O       21.826420674     68.040994655     68.961318609
Mg      19.752109938     65.156522203     72.689315616
C       17.610621677     59.807415785     70.258462877
H       17.478797452     59.855504544     71.335611532
H       17.064170384     59.031185348     69.730941364
C       18.436482124     60.632228029     69.603852668
H       18.563815395     60.484813417     68.531219600
C       19.230805854     61.704522306     70.188676429
C       20.510130713     62.063746541     69.825802354
C       21.386799137     61.454358391     68.783946216
H       22.347500404     61.143899407     69.213986090
H       21.601777383     62.164306446     67.973718095
H       20.924137657     60.570883844     68.336310563
C       20.908247562     63.152671650     70.705580855
C       22.134519161     63.839064713     70.671540671
H       22.857900066     63.493233591     69.937152650
N       19.898254160     63.441502387     71.562604708
C       18.864915342     62.600831478     71.292068611
C       17.640124528     62.655158306     71.954203219
H       16.876725949     61.967498297     71.606137265
C       17.257123485     63.515092311     72.999060011
N       18.000385789     64.497983736     73.549510934
C       15.958369630     63.493186787     73.625740067
C       14.869784896     62.530274115     73.272575909
H       15.204037310     61.489224461     73.361829906
H       14.527087744     62.670217612     72.239483791
H       13.999385896     62.653225303     73.923574014
C       15.918671367     64.480170412     74.558452933
C       14.785122512     64.887480224     75.444436238
H       14.151489727     64.016146448     75.649157645
H       15.172346782     65.207928446     76.420073057
C       13.926635562     66.005031455     74.843184866
H       13.483497959     65.686471209     73.893900555
H       14.526791876     66.898535361     74.640824983
H       13.114259431     66.284657326     75.523212270
C       17.211763892     65.117609161     74.478352860
C       17.558471156     66.239090393     75.212117666
H       16.814838216     66.647180080     75.889957525
C       18.785309524     66.890062509     75.130303058
C       19.156743168     68.076546973     75.852283876
C       18.325291620     68.860154929     76.806788904
H       18.892001522     69.709994010     77.194364448
H       18.004622253     68.246565575     77.657908522
H       17.417901419     69.243914062     76.324804517
N       19.803927929     66.434176883     74.330308218
C       20.813224474     67.278231617     74.526599309
C       20.473239145     68.300177722     75.458962649
C       21.626173642     69.164663670     75.625739950
O       21.803880861     70.139730028     76.321521402
C       22.736128014     68.595690313     74.633327813
H       23.640490942     68.406930157     75.221795337
C       23.021357576     69.713374259     73.660775782
O       22.370248316     69.964926895     72.666331222
O       24.060302403     70.449976210     74.055688176
C       24.332746753     71.605242120     73.262338875
H       24.640589995     71.312510857     72.254252362
H       25.143322156     72.124552414     73.773025279
H       23.446816038     72.241101369     73.198509377
C       22.115082709     67.358886924     74.001934780
C       22.631438756     66.477439992     73.043513513
N       21.850165748     65.471335715     72.503710313
C       22.566459117     64.899431787     71.491320534
C       23.872184036     65.528426497     71.397276931
C       24.910934263     65.202899628     70.375642010
H       24.532322276     65.390792458     69.363704755
H       25.223976786     64.154562329     70.384167943
H       25.808993687     65.812891494     70.507321163
C       23.927601124     66.478986483     72.389724063
C       25.145455449     67.233381473     72.821819446
H       25.858797865     67.285661899     71.991849407
H       24.913372378     68.270574641     73.079464678
C       25.813853996     66.556350007     74.023826633
H       25.132962522     66.513077972     74.880954998
H       26.105121084     65.527358156     73.784742321
O       20.224936085     68.869788714     71.123012912
H       20.838646603     68.771440995     70.373819933
H       20.802417404     69.155386714     71.851906076
O       20.280212989     65.800847218     68.759769056
H       20.741181196     66.660496451     68.897624413
H       20.824395171     65.164176765     69.252957274
O       22.376133739     63.156011646     74.248198822
H       22.475927395     63.483921350     75.151016080
H       22.066742105     63.930335286     73.736317224
O       24.744055341     62.771995701     72.933915129
H       24.842257025     63.699286354     72.675762424
H       23.887420842     62.763860844     73.426211068
O       19.087954793     66.443705625     71.231575978
H       19.248911645     66.155844627     70.307330486
H       19.441890259     67.375407109     71.274599018
O       25.614744472     62.761855494     68.303740840
H       25.394993251     62.176145787     69.051672225
H       24.774952314     62.914505166     67.854459656
H       26.713369235     67.099579833     74.333599713


131
NADP+ ---- H ----Chlide + Tyr189-O- (TS)
C       27.749842431     55.645712809     72.205646861
H       28.087631782     56.250939497     73.054144859
H       27.856929072     54.588569866     72.474580182
H       28.414419588     55.857647674     71.361162670
C       26.281245293     55.973844067     71.843911683
H       25.973021647     55.326515586     71.012758017
H       25.647966997     55.694872836     72.697815921
C       26.005963342     57.414479208     71.471920327
C       25.760700700     57.807225369     70.146554966
H       25.804328341     57.054894433     69.358859607
C       25.941349323     58.424816202     72.446009196
H       26.130524628     58.166039687     73.488110647
C       25.448099056     59.115543307     69.807181530
H       25.255823405     59.384469509     68.770468026
C       25.633012260     59.736886031     72.131159750
H       25.599523274     60.497276930     72.907228387
C       25.345734836     60.142250321     70.790989756
O       25.001673914     61.359665483     70.498890049
H       25.006424975     62.388680122     71.948757093
C       27.487144425     68.944229641     67.424327467
H       27.580367134     69.976450536     67.070508223
H       27.339197419     68.282296853     66.570120145
H       28.404918357     68.648643694     67.938893639
N       26.347734192     68.810900344     68.337409673
C       25.172274968     68.237501303     67.953457023
H       25.151188925     67.860228098     66.935982642
C       24.070228783     68.192633304     68.760949023
C       24.092047560     68.727756286     70.121196398
H       23.170055173     69.206001337     70.455716425
H       23.901323779     67.678060995     71.070741209
C       25.328912524     69.428100342     70.418701202
H       25.422866301     69.983398042     71.345526643
C       26.390809796     69.422694711     69.575015105
H       27.318941114     69.933855539     69.805910387
C       22.794527267     67.605991607     68.299032260
N       22.820820827     66.671317059     67.317353700
H       21.941310315     66.194545829     67.144354733
H       23.660293446     66.136018065     67.151102694
O       21.727972765     67.960616969     68.814525807
Mg      19.751690313     65.206424254     72.688086826
C       17.546918531     59.898685577     70.220754532
H       17.388319148     59.952814906     71.293872254
H       17.001815482     59.129068031     69.682375247
C       18.406551684     60.702720366     69.584264281
H       18.562790430     60.545484183     68.517069161
C       19.207981478     61.762248816     70.181622299
C       20.513717753     62.075733609     69.865930456
C       21.423742511     61.418155202     68.884517579
H       22.391652692     61.178528823     69.345803124
H       21.626597555     62.071309435     68.024219136
H       20.995716288     60.488166826     68.501350218
C       20.913794750     63.183999479     70.735132913
C       22.168411160     63.832602875     70.723426773
H       22.931567153     63.377537101     70.097702414
N       19.886470748     63.512442299     71.548297664
C       18.839766870     62.681151400     71.268216640
C       17.620957535     62.738247935     71.928858589
H       16.848535642     62.065096344     71.572939920
C       17.263832160     63.565527134     73.014156287
N       18.031986879     64.513818141     73.583962293
C       15.981165012     63.521261009     73.674531939
C       14.872287304     62.589527439     73.304440962
H       15.196678303     61.541864567     73.330574600
H       14.501765028     62.786343092     72.290433035
H       14.022900281     62.687736860     73.986590641
C       15.985599803     64.456847686     74.662243764
C       14.886618606     64.825615876     75.606691268
H       14.258732242     63.946596920     75.795497831
H       15.310956387     65.101194231     76.580594723
C       14.009770616     65.969940471     75.087996463
H       13.533088934     65.695557269     74.141190673
H       14.604253071     66.871684366     74.906388838
H       13.222447291     66.217818980     75.808478636
C       17.280251914     65.093306447     74.569714388
C       17.656626157     66.192484561     75.320151102
H       16.946779727     66.564367746     76.053348565
C       18.850709909     66.899362803     75.172319672
C       19.189380175     68.109719344     75.871014576
C       18.388275063     68.831848459     76.896129023
H       18.929033519     69.713517259     77.247924120
H       18.173890081     68.192993494     77.761700206
H       17.423877642     69.161385411     76.490397283
N       19.834840746     66.516040405     74.290320295
C       20.794551034     67.435951105     74.395558014
C       20.449526426     68.431750990     75.359206665
C       21.532573472     69.390434641     75.430994384
O       21.678464736     70.393752272     76.093309108
C       22.622187131     68.888442240     74.372500855
H       23.556411098     68.745670009     74.927171646
C       22.799900286     70.028397226     73.408354475
O       22.128990882     70.223964402     72.411211233
O       23.754503970     70.867573473     73.811509663
C       23.828214494     72.105882681     73.102811048
H       24.069248328     71.939873559     72.049248386
H       24.617025010     72.675662408     73.593122875
H       22.874855596     72.634866929     73.169833208
C       22.046603650     67.618893538     73.766190109
C       22.604589566     66.758367902     72.804512089
N       21.864470476     65.674559663     72.332769070
C       22.603080228     64.945196901     71.473519071
C       24.029098434     65.426732550     71.494841709
C       24.872007434     65.286297513     70.240658209
H       24.361145726     65.683292539     69.360670759
H       25.122726630     64.245408481     70.026245065
H       25.820992765     65.822915929     70.352815730
C       23.927621537     66.787555390     72.156806082
C       25.173922423     67.392582168     72.782156912
H       25.919891051     67.492343339     71.982520506
H       24.956328945     68.415539361     73.111303243
C       25.826896509     66.630315671     73.935720292
H       25.159890900     66.571173801     74.803650595
H       26.086593661     65.605671647     73.649089211
O       20.044801350     68.901046107     70.936767976
H       20.645665349     68.792702139     70.181980781
H       20.611109355     69.268278325     71.637889766
O       20.135618327     65.699108150     68.725831563
H       20.572700168     66.572182615     68.800298360
H       20.724067232     65.096481852     69.211289225
O       22.461068164     63.158093325     74.198945558
H       22.718966837     63.411516937     75.094516599
H       22.264738956     63.997769737     73.756509062
O       24.997440951     62.937213109     72.778394446
H       24.496146048     64.721289605     72.234646197
H       24.147189262     62.730554726     73.207076154
O       18.998613368     66.433319919     71.212279750
H       19.137897065     66.099039710     70.300587469
H       19.312213174     67.376389984     71.196144627
O       25.543446924     62.894353082     68.241309446
H       25.352285515     62.237789193     68.959038884
H       24.709566550     63.007120823     67.769148529
H       26.741928398     67.144339277     74.246636286

131
NADP+ + Chlide + Tyr189-O-
C       27.664945658     55.526372253     72.390419991
H       28.006080648     56.151438695     73.222754007
H       27.759178779     54.476185831     72.688946528
H       28.333723720     55.707239575     71.542241153
C       26.200935695     55.859698030     72.014913278
H       25.885872837     55.195139333     71.200539315
H       25.561231797     55.618363035     72.875082753
C       25.963638756     57.292812599     71.606469664
C       25.762639031     57.660072924     70.264401273
H       25.801744484     56.887034829     69.497378533
C       25.910511731     58.322575331     72.564462456
H       26.065870153     58.073406184     73.613950327
C       25.503416464     58.967096642     69.890693002
H       25.344155846     59.224581173     68.846035994
C       25.652651816     59.633451198     72.219857135
H       25.619226913     60.415699585     72.973500855
C       25.414265243     60.018603838     70.857945215
O       25.124931972     61.230508838     70.540696942
H       25.162738742     62.324112662     72.037459987
C       27.529383699     68.751841561     67.405814208
H       27.981657032     69.681001610     67.047842913
H       27.301671726     68.114182747     66.551562156
H       28.234408116     68.229490906     68.059299900
N       26.305337998     69.046343034     68.136111565
C       25.129270517     68.479074720     67.783008364
H       25.164473320     67.848314222     66.902408844
C       23.977870819     68.705919363     68.501188513
C       24.025333958     69.574490272     69.614930219
H       23.133126465     69.761248060     70.201521866
H       23.647401422     67.463506049     71.321680466
C       25.246212067     70.151347143     69.956804024
H       25.326857383     70.808305380     70.815203968
C       26.376462883     69.878662395     69.223865817
H       27.355406872     70.283065173     69.448828861
C       22.689138180     68.016804180     68.196534962
N       22.690866410     66.981455260     67.326065941
H       21.836274136     66.420706928     67.344626425
H       23.539153179     66.459512766     67.162128747
O       21.656647470     68.397571122     68.750089462
Mg      19.735298340     65.151632176     72.679735744
C       17.539922572     59.793893105     70.306794131
H       17.386439522     59.868522631     71.379383234
H       16.998373343     59.009393396     69.786384083
C       18.388010225     60.594550844     69.650346956
H       18.538637943     60.417555493     68.585165855
C       19.180569303     61.673877625     70.222620983
C       20.477457531     62.006086443     69.881854242
C       21.374731223     61.350997714     68.885441529
H       22.336609486     61.079708111     69.339928162
H       21.591278617     62.017291811     68.038630430
H       20.928878389     60.437491439     68.482831836
C       20.877294916     63.118341451     70.737202006
C       22.138560375     63.777188370     70.711672188
H       22.883181385     63.338049777     70.052709480
N       19.861372722     63.445449405     71.557192120
C       18.810952103     62.600785858     71.297924407
C       17.598110667     62.672047743     71.958930671
H       16.828998161     61.982779263     71.626105246
C       17.225969215     63.537571639     73.016158097
N       17.981054802     64.516684709     73.549854225
C       15.946904857     63.509347195     73.668605112
C       14.847815204     62.549241151     73.338665351
H       15.184474829     61.506979853     73.402348440
H       14.467181773     62.702105412     72.320560956
H       14.000566430     62.661601985     74.021757220
C       15.930813445     64.494178053     74.611840141
C       14.816915249     64.891408691     75.527423754
H       14.201412316     64.012773194     75.756086216
H       15.226397169     65.223852864     76.489850521
C       13.925423586     65.992748035     74.944913953
H       13.463153261     65.663600699     74.008330516
H       14.507185802     66.894108828     74.723882918
H       13.126318956     66.263420081     75.644310622
C       17.216405279     65.130391172     74.506215742
C       17.588387258     66.251202618     75.232314482
H       16.862109798     66.655569913     75.931943936
C       18.803562526     66.914594610     75.120589209
C       19.175122595     68.106573296     75.814515789
C       18.367701047     68.888075220     76.792456238
H       18.931161047     69.758050984     77.138327206
H       18.102182012     68.284406883     77.669303651
H       17.429655206     69.242439456     76.348001514
N       19.813966230     66.469307182     74.283366523
C       20.805121935     67.333058744     74.440284289
C       20.476380710     68.356869322     75.370182559
C       21.587226153     69.269315346     75.479075581
O       21.747711923     70.276681350     76.135070127
C       22.693264248     68.713428130     74.455555814
H       23.608206912     68.557193345     75.038027813
C       22.921130927     69.848594248     73.503582861
O       22.345190653     70.026436844     72.442152059
O       23.791207004     70.727907719     74.004012625
C       23.825109621     72.003386784     73.373276781
H       24.145249646     71.925110548     72.330427331
H       24.538171495     72.595674833     73.946204522
H       22.835412657     72.465771958     73.402446105
C       22.092603430     67.455377305     73.852702711
C       22.611297094     66.594985475     72.907492466
N       21.882719500     65.526584781     72.419938078
C       22.599960984     64.848023565     71.487879666
C       24.028005858     65.362175227     71.443389561
C       24.702057270     65.402635337     70.083093810
H       24.075524164     65.936586539     69.357258535
H       24.932718806     64.411567376     69.676685658
H       25.659875138     65.934030166     70.155873832
C       23.902293959     66.738337406     72.119290862
C       25.186353739     67.293395165     72.761577428
H       25.929574051     67.345065121     71.952513165
H       25.013899490     68.337876627     73.052153932
C       25.813656905     66.550020827     73.942026630
H       25.145622466     66.548021355     74.811876847
H       26.034701019     65.505251161     73.695868568
O       20.075770321     68.903618078     71.093345974
H       20.565468246     68.984878089     70.261164950
H       20.734719393     69.136347533     71.772481010
O       20.434332273     65.849583090     68.786382455
H       20.713728464     66.756664083     69.014223514
H       20.993293989     65.266339061     69.335593338
O       22.643860358     63.062365976     74.228803260
H       22.913030311     63.453850420     75.069698158
H       22.300182096     63.812980948     73.719166018
O       25.204015724     62.837538054     72.877287707
H       24.603545022     64.669351302     72.085845902
H       24.330116644     62.709708608     73.291331053
O       19.039209809     66.416780999     71.204423798
H       19.190788175     66.101456789     70.293262197
H       19.363923420     67.355617716     71.228680486
O       25.540159788     62.827828071     68.307397838
H       25.411153136     62.159838638     69.025919030
H       24.705104803     62.841138407     67.825042512
H       26.747600973     67.037754478     74.239457043
