# Supplementary material for: An Alternative Proposal for the Reaction Mechanism of Light-Dependent Protochlorophyllide Oxidoreductase
Source: ACS Catal. 2022 Feb 7;12(4):2589–605. doi: 10.1021/acscatal.1c05351 (PMC9778109; doi:10.1021/acscatal.1c05351)
Supplement: Supplementary file 1 — cs1c05351_si_001.zip [file cs1c05351_si_001.zip › ground_state_proton_transfer_from_Tyr_to_C18.xyz]

114
Tyr189-OH : PChlide
Mg      -0.232710416      0.046058394      0.113677719
C        4.930210247     -1.450331841     -2.813937408
H        4.037090663     -2.053940332     -2.957387284
H        5.774790815     -1.647447734     -3.467952376
C        5.001970215     -0.523420153     -1.851126168
H        5.939281170      0.015588008     -1.710726915
C        3.920332958     -0.200695897     -0.925077108
C        4.027372596     -0.024190193      0.448905497
C        5.282276033     -0.044780812      1.263245264
H        5.136096516     -0.449136923      2.271682035
H        5.683232936      0.969643696      1.391154115
H        6.062064510     -0.637464921      0.772272930
C        2.675220019      0.184632385      0.953871602
C        2.282726377      0.228525213      2.309178853
H        3.097132894      0.213505698      3.031013183
N        1.807377802      0.199064687     -0.089532936
C        2.500613437     -0.032919278     -1.236707538
C        1.921126874     -0.107680061     -2.508107122
H        2.610331663     -0.265394014     -3.331558055
C        0.561705696     -0.038485108     -2.845571799
N       -0.454730601      0.168435251     -1.971584602
C        0.034405825     -0.241068151     -4.186340879
C        0.865829784     -0.489051169     -5.400882574
H        1.524035477     -1.356543117     -5.268058503
H        1.508554327      0.369870238     -5.632158341
H        0.244042072     -0.678331778     -6.280760599
C       -1.325075112     -0.148423330     -4.089781734
C       -2.342342174     -0.240958529     -5.182742998
H       -1.918726327     -0.789843679     -6.032343827
H       -3.200714927     -0.835467038     -4.843127118
C       -2.831336594      1.129879551     -5.660532545
H       -1.999330328      1.722383521     -6.055375813
H       -3.277353463      1.697810402     -4.837116947
H       -3.583207800      1.025985597     -6.450896029
C       -1.615350812      0.091836788     -2.683104805
C       -2.905000914      0.140465258     -2.145541217
H       -3.728958005      0.036829414     -2.846550845
C       -3.239164017      0.220905119     -0.789743334
C       -4.568636476      0.067379556     -0.211549058
C       -5.854010888     -0.103749455     -0.943492228
H       -6.674786160     -0.251218710     -0.237451277
H       -5.820275131     -0.968020112     -1.618110122
H       -6.084808352      0.775964154     -1.557309206
N       -2.288123624      0.350982842      0.189645618
C       -2.946019372      0.254410582      1.344682707
C       -4.347815419      0.093487532      1.149017749
C       -4.986190759     -0.067118956      2.445431100
O       -6.145905755     -0.259913430      2.737098947
C       -3.824929625      0.064443525      3.508610493
H       -3.871097294     -0.810650611      4.164729286
C       -4.126411197      1.308532366      4.321076156
O       -3.860066663      2.438149176      3.991454930
O       -4.782248771      0.992713790      5.449870187
C       -5.210010642      2.111748197      6.222892095
H       -4.353325083      2.715285150      6.534715652
H       -5.721350065      1.692908236      7.089805138
H       -5.891641173      2.738556979      5.642191978
C       -2.551994303      0.167581705      2.687185071
C       -1.219434269      0.133869373      3.099034699
N       -0.191891803      0.260788125      2.189303880
C        0.983660671      0.226759130      2.870544027
C        0.709608009      0.090447703      4.295257526
C        1.737946232      0.017106195      5.376285377
H        2.531027408      0.759027544      5.224822279
H        2.215630713     -0.970730283      5.435141905
H        1.295148811      0.211789986      6.357582115
C       -0.652580822      0.009059588      4.435718631
C       -1.387390145     -0.284514411      5.706153352
H       -0.842610800      0.150041895      6.553800396
H       -2.372358425      0.189183309      5.714644449
C       -1.548356466     -1.792375076      5.932328196
H       -2.035320034     -2.269404107      5.074796496
H       -0.571101249     -2.272224772      6.054985116
H       -2.144389134     -1.994602223      6.829086089
O        1.547857901     -3.511742284     -1.307951488
H        1.323856827     -4.432152289     -1.488449740
H        2.318280924     -3.538940282     -0.700924911
O        3.501952007     -3.129173714      0.580909933
H        4.403435833     -3.510212372      0.757256060
H        3.198669121     -3.085696941      4.042140172
O        5.953092925     -4.047670827      1.240408896
H        6.290041905     -3.447453097      1.921700241
H        5.841116552     -4.877675523      1.733003546
O       -0.647301522     -3.495870671      2.381918409
H       -0.536222827     -2.576332515      0.888488966
H       -0.838603916     -4.436958426      2.292827616
O       -0.321850569     -2.040374520      0.090998996
H        3.667134261     -2.203881898      0.311731431
H        0.299988468     -2.564989195     -0.462448810
C        7.726773211     -8.304928667      4.858846708
H        8.074694192     -7.779877613      5.754549810
C        7.614153926     -7.331766679      3.660687955
H        8.608831480     -6.928150515      3.435576828
H        7.299281024     -7.895972673      2.773946097
C        6.653489244     -6.189022439      3.899402045
C        7.084716200     -4.964378993      4.427663654
H        8.140586878     -4.826295528      4.652520154
C        5.286373069     -6.315532692      3.622152616
H        4.909353622     -7.254619660      3.220182207
C        6.206746272     -3.908714503      4.658610895
H        6.554787011     -2.955205122      5.047666272
C        4.388445182     -5.273252643      3.854029149
H        3.331232617     -5.401576086      3.635053149
C        4.844337239     -4.054446296      4.370248375
O        4.017833925     -3.008043019      4.596379430
H        0.293995726     -3.440153821      2.655189863
O        2.017738140     -2.928549658      2.818781887
H        2.538379988     -3.053371346      1.977944600
H        1.827224728     -1.969697565      2.818107029
O        5.392381181     -0.481799402      4.992431239
H        4.618530237     -1.057446537      5.068929672
H        5.104419814      0.422907913      5.112263842
H        8.432510762     -9.112016973      4.636006943
H        6.754109997     -8.751865159      5.090259068

114
proton transfer from Tyr189-OH to PChlide C18 atom  (TS)
Mg      -0.241360430      0.057900260      0.026937954
C        4.811551440     -1.661274152     -2.822518136
H        3.891721190     -2.238251941     -2.882790406
H        5.630663314     -1.956673927     -3.471699988
C        4.952397743     -0.661740696     -1.944483436
H        5.913946342     -0.155335886     -1.865277174
C        3.906168999     -0.229499513     -1.023333217
C        4.033265429      0.035766477      0.322026219
C        5.281569338      0.015399226      1.142849295
H        5.128814233     -0.385732633      2.152106643
H        5.679816935      1.031178707      1.266923057
H        6.058065735     -0.586571424      0.661041958
C        2.676652613      0.295344036      0.823638187
C        2.303874159      0.331147856      2.159115061
H        3.112076789      0.243595603      2.879745670
N        1.796655413      0.290378024     -0.217785090
C        2.480547672     -0.025851455     -1.339609856
C        1.902370886     -0.140741735     -2.607194291
H        2.582176985     -0.342344671     -3.427861683
C        0.542262398     -0.052776071     -2.925753235
N       -0.467909370      0.152327207     -2.049015877
C        0.011450183     -0.223294201     -4.274337339
C        0.845814171     -0.461034153     -5.487704487
H        1.477265859     -1.350448346     -5.372179419
H        1.515175166      0.385279354     -5.686239146
H        0.227454866     -0.607199020     -6.377624420
C       -1.341788499     -0.110763000     -4.181543749
C       -2.360574179     -0.161041658     -5.274531681
H       -1.944829896     -0.694096006     -6.137425918
H       -3.226229648     -0.752007383     -4.947864157
C       -2.829494764      1.229266840     -5.715621825
H       -1.990163786      1.818353344     -6.099458654
H       -3.265414108      1.783888564     -4.877966676
H       -3.584511536      1.154426122     -6.505720751
C       -1.632618147      0.107569488     -2.764249931
C       -2.912254396      0.176944328     -2.231830910
H       -3.741796197      0.091877808     -2.927652147
C       -3.238293991      0.264091432     -0.863304010
C       -4.577679023      0.124510852     -0.286727375
C       -5.854753802     -0.049831942     -1.030567720
H       -6.687346648     -0.168656858     -0.333322821
H       -5.820892354     -0.932122125     -1.681367323
H       -6.064583030      0.816187389     -1.670687262
N       -2.294935079      0.392107056      0.103841600
C       -2.959004368      0.305153265      1.271028336
C       -4.363444373      0.157390101      1.068642562
C       -5.004923105     -0.006053553      2.367280898
O       -6.170373872     -0.144366280      2.657137729
C       -3.830861724      0.017017052      3.420681642
H       -3.873533474     -0.934240314      3.963237204
C       -4.083888531      1.154807610      4.389577535
O       -3.730025989      2.296342643      4.223190707
O       -4.790013249      0.728587969      5.444725421
C       -5.172300293      1.751824997      6.363571358
H       -4.289196850      2.245197806      6.777829426
H       -5.735222551      1.246711725      7.148172114
H       -5.795019538      2.498056751      5.864067736
C       -2.571198926      0.186118894      2.593156798
C       -1.219255810      0.149847457      3.015074057
N       -0.172224379      0.392529408      2.104041522
C        0.996501524      0.281732594      2.727995581
C        0.786989649     -0.171320266      4.125464449
C        1.653383904      0.344706984      5.267353091
H        1.522839352      1.421644136      5.416531187
H        2.709442817      0.141969095      5.071409336
H        1.404236773     -0.168946640      6.200520288
C       -0.669743524     -0.172882429      4.264566405
C       -1.341072194     -0.570565083      5.532043139
H       -0.935157307      0.043522767      6.348244048
H       -2.412697678     -0.369264353      5.502334181
C       -1.104820723     -2.054443423      5.856143837
H       -1.437471332     -2.686885640      5.028132293
H       -0.041663872     -2.261277843      6.014189906
H       -1.649171586     -2.330688939      6.764696911
O        1.663311627     -3.471677371     -0.976215540
H        1.419090386     -4.401945853     -1.055705575
H        2.329212513     -3.436137889     -0.243878788
O        3.325571700     -2.956820663      1.075721255
H        4.212281980     -3.382888034      1.225528820
H        2.952351693     -2.990128578      4.297782884
O        5.830030752     -3.894878654      1.448327960
H        6.115130079     -3.464875700      2.272241818
H        5.763792781     -4.818885539      1.742602641
O       -0.406202320     -3.261678538      2.656480488
H       -0.340671233     -2.437305366      1.140102299
H       -0.577476809     -4.206497959      2.564947015
O       -0.263021895     -1.993352571      0.255654748
H        3.551795451     -2.083647468      0.716458515
H        0.388021045     -2.528586389     -0.262899460
C        7.644168393     -8.384127533      4.734335860
H        8.020724797     -7.865373161      5.622092177
C        7.538420709     -7.407445043      3.538417596
H        8.536715301     -7.024884339      3.292889092
H        7.184883778     -7.956509173      2.656300298
C        6.603324679     -6.239628367      3.828188846
C        7.069089773     -5.033677090      4.373909984
H        8.137684336     -4.911342754      4.548744577
C        5.215267573     -6.322194222      3.626269081
H        4.795247480     -7.238606486      3.210591472
C        6.218222000     -3.976745615      4.695899045
H        6.615151188     -3.051892596      5.108020794
C        4.344784116     -5.278401848      3.946992839
H        3.277080336     -5.382425857      3.767993482
C        4.817959078     -4.065193198      4.501709145
O        4.031350214     -3.054373407      4.822997582
H        0.487220858     -3.193160217      3.116805793
O        1.950220574     -2.720031636      3.653393896
H        2.349027417     -2.624139360      2.764907036
H        1.147380582     -1.299534337      3.980084828
O        5.390835146     -0.537667063      4.889673579
H        4.669978359     -1.170710674      5.060259602
H        5.112523973      0.369713322      5.012069073
H        8.320500805     -9.216287391      4.507193334
H        6.660601916     -8.797037574      4.982264210


114
Tyr189-O- : C18-protonated PChlide
Mg      -0.240492843      0.062045944      0.040962482
C        4.831966447     -1.608543935     -2.813718461
H        3.917104525     -2.192180219     -2.885488398
H        5.655380344     -1.889147962     -3.463870201
C        4.962534898     -0.619814975     -1.922005565
H        5.919688679     -0.106849870     -1.833549272
C        3.911542566     -0.209857962     -0.995540656
C        4.035018179      0.032610969      0.353352596
C        5.278072260      0.015898236      1.181641845
H        5.136148087     -0.435540012      2.171538004
H        5.637106441      1.038850438      1.356122202
H        6.079879719     -0.531706363      0.677593461
C        2.675017083      0.276327103      0.855955578
C        2.303124267      0.309161657      2.189878850
H        3.107190618      0.213736657      2.914284690
N        1.796163324      0.282575200     -0.187690990
C        2.483975313     -0.012454639     -1.312000663
C        1.912416386     -0.116067692     -2.583649267
H        2.597026907     -0.307997454     -3.402413869
C        0.553410682     -0.033663164     -2.907665078
N       -0.459736300      0.171749664     -2.035645720
C        0.027982362     -0.211260622     -4.259872002
C        0.869165095     -0.452278567     -5.467433560
H        1.499530240     -1.341464220     -5.345213072
H        1.539699347      0.393561043     -5.663836295
H        0.256126670     -0.600650677     -6.360546061
C       -1.324762106     -0.101070969     -4.172791760
C       -2.340149010     -0.158670225     -5.268300396
H       -1.918506223     -0.690077450     -6.129208864
H       -3.202939849     -0.754676677     -4.943300523
C       -2.816026969      1.228530430     -5.712031206
H       -1.979397698      1.822006568     -6.094881096
H       -3.257562421      1.781992422     -4.876539997
H       -3.568515683      1.147796775     -6.503822933
C       -1.621773283      0.120473283     -2.755561355
C       -2.902735011      0.183765036     -2.229114178
H       -3.729912300      0.096348210     -2.927193792
C       -3.232233546      0.266017099     -0.859738193
C       -4.575909264      0.114769667     -0.287467872
C       -5.846802650     -0.066174184     -1.039526559
H       -6.683028501     -0.193393912     -0.348230783
H       -5.801813131     -0.945877004     -1.693103228
H       -6.058121078      0.800584156     -1.678124725
N       -2.295171946      0.397924019      0.108828267
C       -2.964283537      0.301728130      1.274908490
C       -4.368170707      0.147462565      1.066290383
C       -5.013757734     -0.019343398      2.363379899
O       -6.178903640     -0.166408062      2.647759000
C       -3.843865970      0.015808350      3.419531234
H       -3.884877515     -0.930658980      3.970338790
C       -4.102496629      1.163106528      4.376651198
O       -3.742494208      2.301495112      4.202062191
O       -4.818791167      0.748003913      5.428297767
C       -5.207042151      1.779634734      6.336111989
H       -4.326356853      2.274970792      6.753002027
H       -5.776673225      1.281436382      7.120170626
H       -5.824894867      2.522185186      5.825344591
C       -2.582706786      0.182491136      2.593731318
C       -1.228917457      0.145849853      3.025871980
N       -0.168524745      0.372435350      2.117694448
C        0.990688973      0.270735562      2.748387850
C        0.769042522     -0.128411980      4.170320248
C        1.585101319      0.537606198      5.275119667
H        1.415160068      1.618424814      5.301686590
H        2.652395191      0.349469359      5.130051650
H        1.322166350      0.119278547      6.251336120
C       -0.708870675     -0.129271031      4.285091811
C       -1.383205989     -0.503787084      5.556011658
H       -1.016244815      0.160294268      6.351728448
H       -2.461681441     -0.352545101      5.505002757
C       -1.085299938     -1.961474194      5.944883881
H       -1.358479939     -2.639489274      5.131071859
H       -0.020681307     -2.108322775      6.152619909
H       -1.648541139     -2.231084293      6.843573787
O        1.597829195     -3.431902913     -1.048199401
H        1.369911722     -4.364809764     -1.141783734
H        2.310830744     -3.406741540     -0.360570129
O        3.347433077     -3.043262779      0.952167982
H        4.197476475     -3.548319925      1.115380843
H        2.751851100     -2.997305489      4.084922887
O        5.687860537     -4.232676658      1.365920096
H        6.062853665     -3.787190546      2.148942484
H        5.521909404     -5.113329353      1.744599759
O       -0.497292872     -3.216019539      2.659524838
H       -0.393432363     -2.431589855      1.120931700
H       -0.739144460     -4.146709086      2.579281460
O       -0.306500603     -1.988805441      0.237518044
H        3.645331160     -2.165322590      0.666134983
H        0.349081529     -2.519558774     -0.282454060
C        7.656904964     -8.361449046      4.761643906
H        8.051744626     -7.847289406      5.644164700
C        7.552005686     -7.383165251      3.566960387
H        8.553964762     -7.015619915      3.312625401
H        7.190310082     -7.934056789      2.687992474
C        6.639560161     -6.203204379      3.855829688
C        7.133075827     -4.939017212      4.209826781
H        8.212351862     -4.787267709      4.243407025
C        5.239044481     -6.326276589      3.830026560
H        4.798633904     -7.289599344      3.567282049
C        6.300185850     -3.860177989      4.511343153
H        6.721674222     -2.894639949      4.783201160
C        4.388491982     -5.266593090      4.134118474
H        3.309935790     -5.406739780      4.096507427
C        4.879067389     -3.978916301      4.504221167
O        4.090444648     -2.987405327      4.794435084
H        0.428957203     -3.214473607      3.041122111
O        1.969378270     -2.849068800      3.425915250
H        2.420087701     -2.832976227      2.556227352
H        1.088111840     -1.208417667      4.114417310
O        5.376964532     -0.522779831      4.922015303
H        4.673200521     -1.195400858      5.039239220
H        5.095218968      0.383469593      5.044931321
H        8.316091458     -9.206140221      4.528356940
H        6.669920856     -8.758282476      5.022827196
