# Supplementary material for: An Alternative Proposal for the Reaction Mechanism of Light-Dependent Protochlorophyllide Oxidoreductase
Source: ACS Catal. 2022 Feb 7;12(4):2589–605. doi: 10.1021/acscatal.1c05351 (PMC9778109; doi:10.1021/acscatal.1c05351)
Supplement: Supplementary file 1 — cs1c05351_si_001.zip [file cs1c05351_si_001.zip › H3O+_PChlide.xyz]

90
C20
H        4.634421126     -3.497633072      2.168007989
Mg      -0.176125115     -0.657856452     -0.033355332
C        5.259649454     -0.479234724     -3.004833583
H        4.533470334     -1.222968498     -3.321906995
H        6.137712294     -0.354922847     -3.631047774
C        5.116504496      0.222668278     -1.874079788
H        5.915825105      0.902479310     -1.580948281
C        3.992029571      0.129343109     -0.952415211
C        4.049383946      0.162478607      0.419208641
C        5.243479482      0.264943561      1.304857141
H        5.322555366     -0.618579084      1.950448949
H        5.193812079      1.144757488      1.958707918
H        6.165623178      0.336073500      0.722993434
C        2.686008849      0.000919745      0.877425761
C        2.344526338     -0.077777959      2.322064196
H        2.823792980      0.777287328      2.824632435
N        1.832529073     -0.105416145     -0.123120486
C        2.579110960     -0.009708914     -1.296790498
C        2.047025317      0.041586692     -2.557920151
H        2.759681143      0.202834608     -3.361820289
C        0.679108509     -0.043564709     -2.956097202
N       -0.340567036     -0.238916402     -2.104632660
C        0.214332389      0.097759497     -4.318831679
C        1.078979918      0.341138499     -5.510537631
H        1.898977473     -0.383845936     -5.575052970
H        1.529186545      1.341200867     -5.485872163
H        0.505098315      0.266566664     -6.437972721
C       -1.153932441     -0.016357128     -4.264354569
C       -2.135757097      0.105069050     -5.385623121
H       -1.664407557     -0.231425177     -6.316258986
H       -2.979945763     -0.575775036     -5.218944276
C       -2.657386085      1.534384048     -5.570980938
H       -1.836759549      2.225196369     -5.789003933
H       -3.160846871      1.894355515     -4.667317082
H       -3.370725457      1.580568789     -6.399939996
C       -1.485637369     -0.207259218     -2.864662557
C       -2.775419652     -0.279492503     -2.347302867
H       -3.589285332     -0.260078297     -3.068048434
C       -3.142407779     -0.311879212     -0.990934788
C       -4.483370574     -0.303289535     -0.449876460
C       -5.768108735     -0.308633306     -1.202312570
H       -6.611685035     -0.330599700     -0.508972005
H       -5.845734139     -1.180576118     -1.862366680
H       -5.868035991      0.585817819     -1.829126314
N       -2.201782263     -0.299247357      0.010536704
C       -2.891702243     -0.263226574      1.143274346
C       -4.288804723     -0.270607677      0.922467228
C       -4.973795952     -0.235213637      2.207154757
O       -6.148177716     -0.289559586      2.479059558
C       -3.829982158     -0.072523728      3.285779101
H       -3.981347161     -0.814110916      4.075141199
C       -4.003036518      1.327537583      3.858373265
O       -3.545234623      2.326310585      3.360717623
O       -4.768640741      1.295010985      4.950039958
C       -5.113921457      2.577432648      5.487278951
H       -4.213688889      3.124802087      5.776530192
H       -5.738018570      2.370646754      6.355608283
H       -5.666264779      3.159204959      4.746096189
C       -2.527934990     -0.215424651      2.518152086
C       -1.233729054     -0.241620440      2.992229164
N       -0.150569091     -0.268609682      2.095977658
C        0.943349423     -0.157263282      2.824305748
C        0.644967928     -0.101023424      4.243779257
C        1.663251515      0.038503877      5.328263533
H        1.192204919      0.089404950      6.313440105
H        2.251109975      0.956732778      5.204984193
H        2.369236172     -0.801486088      5.340461953
C       -0.728620987     -0.154545980      4.351674745
C       -1.515317390     -0.136948540      5.626992958
H       -0.940946554      0.400525937      6.389497731
H       -2.441836989      0.428709737      5.505068436
C       -1.853670446     -1.535598212      6.155814857
H       -2.418450177     -2.117854650      5.417353501
H       -0.943307057     -2.090545164      6.411945401
O        3.860188826     -2.996575659      2.454080637
H        3.774490544     -3.148225864      3.426315577
H        2.905760248     -0.944285900      2.715126263
H       -2.464335990     -1.469671278      7.061257187
O        0.467626538     -3.327097053      4.313134151
H        0.212539516     -2.385173303      4.291586172
H       -0.293620277     -3.791769474      4.687491994
O       -0.046286625     -2.680475003      0.000935892
H       -0.191917051     -3.231052304     -0.777014925
H        0.552831605     -3.194604049      0.639967046
O        1.404306522     -3.945993198      1.698321769
H        2.329437802     -3.632551455      1.832077766
H        0.990900848     -3.862963855      2.577667486
O        3.134628992     -3.177694878      5.037191496
H        3.488693766     -3.729043904      5.745654245
H        2.181344012     -3.387757703      4.967437272

90
TS_to_C20
H        4.103914772     -2.756254861      1.937662450
Mg      -0.124875608     -0.668144969     -0.033139601
C        5.327648444     -0.331222387     -2.969237719
H        4.638812011     -1.105411372     -3.296675060
H        6.198521926     -0.154048328     -3.593014317
C        5.140909434      0.356502232     -1.836542859
H        5.898390961      1.082516706     -1.542166448
C        4.018983216      0.195298627     -0.917782277
C        4.076715734      0.237245235      0.453532612
C        5.267938182      0.482956749      1.319209204
H        5.363838269     -0.261003613      2.122136647
H        5.213482894      1.463422838      1.809330442
H        6.194186279      0.452422615      0.739955107
C        2.721661329      0.007627052      0.925144986
C        2.350947727     -0.095712997      2.285558513
H        3.113253461      0.211996683      3.000926680
N        1.878565896     -0.156724204     -0.117669157
C        2.612770578     -0.015981084     -1.263838094
C        2.086355674      0.032727573     -2.547813706
H        2.798870368      0.222417394     -3.344132100
C        0.735362124     -0.056538070     -2.936110668
N       -0.296930892     -0.249475714     -2.086055606
C        0.258429588      0.084753556     -4.303454753
C        1.123680982      0.324570545     -5.494541204
H        1.925489046     -0.419684064     -5.569742883
H        1.600502643      1.311717573     -5.452834183
H        0.546367341      0.280265162     -6.421886035
C       -1.104687649     -0.025456771     -4.246242460
C       -2.092891116      0.097351605     -5.362166332
H       -1.618564545     -0.207752087     -6.302127777
H       -2.920410085     -0.606411163     -5.205725654
C       -2.649862835      1.516861505     -5.514051370
H       -1.846954032      2.230437650     -5.724745136
H       -3.152367967      1.846566367     -4.598441198
H       -3.372154810      1.564120011     -6.335451618
C       -1.438115621     -0.217749279     -2.840708418
C       -2.731573481     -0.308078778     -2.328328584
H       -3.546178614     -0.280178941     -3.047016234
C       -3.089346361     -0.366798446     -0.971589152
C       -4.435499888     -0.361140714     -0.421770231
C       -5.717341749     -0.340850937     -1.178395696
H       -6.564846458     -0.361744438     -0.489696129
H       -5.801523836     -1.202375808     -1.851597516
H       -5.801600727      0.562319674     -1.794996958
N       -2.152565147     -0.382611989      0.028588785
C       -2.838440865     -0.355357508      1.171893275
C       -4.240816899     -0.351405572      0.944866598
C       -4.921235088     -0.318548297      2.232484218
O       -6.094560120     -0.383916738      2.509706904
C       -3.773066020     -0.138447550      3.305380912
H       -3.932186088     -0.860895322      4.111572296
C       -3.960273241      1.271689236      3.845364308
O       -3.518861069      2.267662628      3.327635040
O       -4.723532821      1.257157031      4.942979126
C       -5.084662201      2.548135654      5.444767923
H       -4.192015199      3.116886686      5.716910488
H       -5.704767079      2.358442469      6.320048213
H       -5.645855928      3.102691965      4.689327672
C       -2.476250735     -0.299693064      2.529539730
C       -1.157311404     -0.297281086      2.988321720
N       -0.097218529     -0.371933868      2.102254397
C        1.034422749     -0.190008723      2.814504196
C        0.727340046     -0.063651316      4.229156534
C        1.726949459      0.202615464      5.309475548
H        1.262383581      0.202772102      6.299210577
H        2.198974943      1.183279190      5.173175947
H        2.534250009     -0.540269330      5.328538965
C       -0.649673987     -0.126748249      4.341308151
C       -1.431335375     -0.009685302      5.617761563
H       -0.877389764      0.625404222      6.318031607
H       -2.377027292      0.506288819      5.444465866
C       -1.728376024     -1.351649299      6.295814950
H       -2.265600566     -2.029817637      5.620666731
H       -0.803524248     -1.839617271      6.630231815
O        3.229798637     -2.733366773      2.362148386
H        3.207754305     -3.072404698      3.538315390
H        2.879291943     -1.748021933      2.274786326
H       -2.354601241     -1.209594941      7.181700692
O        0.422302794     -3.089530546      4.448724348
H        0.242900967     -2.115522234      4.388284979
H       -0.243441667     -3.433033668      5.063878722
O       -0.054776608     -2.723374459     -0.237777742
H       -0.661291461     -3.133242439     -0.866288509
H        0.097418348     -3.359411953      0.509784960
O        0.707615500     -4.210246101      1.807668026
H        1.635093235     -3.932335519      1.764317967
H        0.385697798     -3.847813668      2.652149935
O        2.968116577     -3.341977339      4.670721749
H        3.276619920     -4.225287263      4.927620441
H        1.951289310     -3.308268053      4.751917803

90
hovering proton
H        4.041802663     -2.907673260      1.774218292
Mg      -0.122229462     -0.653142332     -0.033537348
C        5.329837850     -0.371658322     -2.962797545
H        4.633201808     -1.139557971     -3.288455584
H        6.202759672     -0.205229419     -3.586674094
C        5.149214666      0.321777939     -1.832721998
H        5.913600168      1.041641859     -1.541055311
C        4.025018713      0.176568672     -0.913652242
C        4.083556581      0.224799179      0.457431109
C        5.277608404      0.459732616      1.322002064
H        5.370787192     -0.291940596      2.117514936
H        5.227737317      1.436859650      1.818948986
H        6.202309723      0.430111035      0.740214994
C        2.726771352      0.009722110      0.931068127
C        2.348987939     -0.060403246      2.285213510
H        3.123768229      0.200425571      3.004580175
N        1.881591002     -0.151985548     -0.116271440
C        2.616738611     -0.023220833     -1.259132832
C        2.091510424      0.024570033     -2.547194234
H        2.807062708      0.204246473     -3.342957295
C        0.742716597     -0.054147929     -2.934748227
N       -0.293041321     -0.239445031     -2.084954508
C        0.265724631      0.086880834     -4.303428188
C        1.133003384      0.320604757     -5.494077449
H        1.927501253     -0.431406981     -5.570447629
H        1.619909974      1.302716871     -5.449775940
H        0.555431423      0.284037348     -6.421582256
C       -1.097147682     -0.016021142     -4.246508902
C       -2.085240621      0.110125213     -5.362103525
H       -1.610912772     -0.191192247     -6.303259874
H       -2.912431802     -0.594613067     -5.207814423
C       -2.643242901      1.529854198     -5.508693720
H       -1.840828620      2.244528423     -5.717889288
H       -3.144831825      1.856311366     -4.591391808
H       -3.366512867      1.579395444     -6.329148287
C       -1.432624809     -0.205866805     -2.839872191
C       -2.727186836     -0.298436056     -2.329825986
H       -3.541316515     -0.271162196     -3.048862080
C       -3.084480566     -0.361294874     -0.973144145
C       -4.432208215     -0.365882429     -0.423696763
C       -5.712633136     -0.350947639     -1.182642389
H       -6.561576193     -0.375587303     -0.495827710
H       -5.791576303     -1.212735191     -1.856194944
H       -5.799146066      0.551725868     -1.799645820
N       -2.149312389     -0.374811002      0.027523658
C       -2.836444876     -0.355229131      1.172040189
C       -4.239311860     -0.359991774      0.942202580
C       -4.921295392     -0.341689354      2.229289954
O       -6.094147663     -0.420621988      2.505178964
C       -3.775450179     -0.156577445      3.304363762
H       -3.927126316     -0.885344433      4.106530177
C       -3.980578689      1.248076121      3.851869867
O       -3.555110932      2.252996774      3.338387769
O       -4.739291157      1.217467668      4.952997630
C       -5.115962626      2.500641095      5.462840352
H       -4.230128342      3.081387888      5.731604781
H       -5.727666930      2.298141407      6.341264603
H       -5.690265871      3.050253884      4.713649661
C       -2.477378688     -0.301043651      2.527464761
C       -1.154693804     -0.285062217      2.986875121
N       -0.096252982     -0.357735505      2.102894256
C        1.039358266     -0.168537103      2.814082313
C        0.729999240     -0.039056822      4.226654669
C        1.722978441      0.250063091      5.308257531
H        1.264945750      0.211030400      6.300414933
H        2.150464759      1.253037640      5.187823016
H        2.563672184     -0.455075213      5.307872477
C       -0.649459394     -0.106134671      4.338088797
C       -1.427480683      0.019972547      5.616432062
H       -0.897136701      0.702241785      6.290391403
H       -2.395943351      0.487137399      5.433853073
C       -1.665326120     -1.308039565      6.343685359
H       -2.185788621     -2.027883275      5.698655390
H       -0.719635734     -1.748494867      6.687550109
O        3.219502012     -2.812851073      2.280757685
H        3.182801461     -3.173237749      3.637758810
H        2.926983483     -1.849360413      2.172137194
H       -2.287090532     -1.159345426      7.231637091
O        0.462090714     -3.005030437      4.491677797
H        0.311377804     -2.020000104      4.396905968
H       -0.169965119     -3.296261777      5.168160770
O       -0.054662524     -2.712703863     -0.259286003
H       -0.695156703     -3.101740757     -0.867404416
H        0.089298328     -3.348450286      0.488908145
O        0.680883437     -4.180088965      1.816671728
H        1.603523680     -3.875454344      1.800245949
H        0.314951744     -3.801950405      2.633102836
O        2.913970709     -3.393353430      4.653911897
H        3.162812373     -4.304126155      4.884327469
H        1.862197879     -3.273398357      4.709425592

90
TS to C18
H        4.141159694     -3.234060672      1.328747807
Mg      -0.166805266     -0.683487826     -0.034603847
C        5.315086439     -0.485489133     -2.902422908
H        4.599074483     -1.226898550     -3.246867929
H        6.201626643     -0.340774749     -3.512307089
C        5.141689471      0.201874458     -1.767595874
H        5.925482463      0.893071346     -1.458751237
C        4.002901940      0.084593162     -0.862259488
C        4.048127593      0.125172471      0.508699798
C        5.236717258      0.317512861      1.390699335
H        5.334523049     -0.486259699      2.132583446
H        5.171288244      1.258906358      1.950049160
H        6.163275782      0.337344225      0.811805578
C        2.678161293     -0.055611927      0.968456119
C        2.281985955     -0.102545169      2.306372551
H        3.065297780      0.057618021      3.043394596
N        1.839636099     -0.185269440     -0.097551257
C        2.591365697     -0.075407459     -1.224097605
C        2.083895504     -0.021828669     -2.523662782
H        2.811287580      0.144698241     -3.311016934
C        0.741148168     -0.076323259     -2.921020216
N       -0.307990929     -0.248954900     -2.083102585
C        0.279655777      0.080074334     -4.297238858
C        1.165724741      0.302453659     -5.475569329
H        1.938060749     -0.472265469     -5.552489588
H        1.681340850      1.268724823     -5.412611466
H        0.597328415      0.295197096     -6.409299719
C       -1.082888340      0.002548790     -4.255285875
C       -2.058560067      0.150946843     -5.378691722
H       -1.579159598     -0.148445929     -6.317775681
H       -2.895696268     -0.544695176     -5.237643604
C       -2.596949409      1.579122373     -5.517839633
H       -1.783493610      2.285011950     -5.713553860
H       -3.103189027      1.904444607     -4.602715136
H       -3.311628837      1.644752459     -6.344569545
C       -1.437567302     -0.188390405     -2.850039164
C       -2.737990073     -0.255655102     -2.357565912
H       -3.543948695     -0.202314733     -3.083863293
C       -3.109553322     -0.318266600     -1.002458316
C       -4.469440804     -0.279437956     -0.472363758
C       -5.733624982     -0.215468320     -1.254644976
H       -6.595912705     -0.208981171     -0.584324724
H       -5.831003603     -1.073296861     -1.930910952
H       -5.773600917      0.690144009     -1.872089889
N       -2.192979929     -0.373232482      0.006941010
C       -2.897727077     -0.335341470      1.147107891
C       -4.298194999     -0.290386721      0.892643621
C       -5.000057887     -0.251601391      2.169822834
O       -6.179816374     -0.273090919      2.423027711
C       -3.865599420     -0.145379860      3.265673443
H       -4.051100318     -0.914692409      4.022676010
C       -4.032756647      1.230432493      3.892258077
O       -3.535866726      2.243400643      3.465606854
O       -4.841052098      1.165841388      4.954899096
C       -5.182227887      2.429690266      5.533451836
H       -4.283803494      2.948939554      5.876196851
H       -5.840407510      2.199911470      6.370492574
H       -5.697844991      3.053187491      4.799632704
C       -2.561975155     -0.294528371      2.499223965
C       -1.233621027     -0.286679862      2.979207723
N       -0.164469529     -0.347979285      2.103558136
C        0.968378530     -0.196535358      2.819551255
C        0.653109654     -0.138419083      4.241649960
C        1.606659202      0.296932484      5.322833589
H        1.177171373      0.156594252      6.319401330
H        1.846834577      1.361365315      5.219698055
H        2.550737501     -0.258399459      5.291810596
C       -0.754141745     -0.141478327      4.321322738
C       -1.522238113     -0.059473859      5.604478577
H       -1.104028566      0.749501120      6.216034233
H       -2.562248913      0.209026716      5.423242385
C       -1.502992849     -1.359277463      6.419579866
H       -1.900996563     -2.198366207      5.835114022
H       -0.489472279     -1.603442023      6.765430027
O        3.438128127     -2.997828829      1.951492510
H        3.548248120     -3.080842771      3.656325564
H        3.185262335     -2.074544343      1.731218984
H       -2.124774165     -1.260836743      7.314198268
O        0.815270963     -2.786883907      4.527712957
H        0.637869892     -1.645077245      4.391329836
H        0.331433730     -3.065243580      5.324564693
O       -0.090437369     -2.738539857     -0.170358053
H       -0.735860113     -3.201016246     -0.717985004
H        0.181147084     -3.345478440      0.571563592
O        0.852664651     -4.159751941      1.836639315
H        1.796950985     -3.913081578      1.799523715
H        0.535202368     -3.787239339      2.672495454
O        3.281550776     -3.047342638      4.612029793
H        3.690365148     -3.804736870      5.053580259
H        1.859404207     -2.955936400      4.647582544

90
C18
H        4.659150787     -3.696236409      0.300095851
Mg      -0.286801128     -0.732599666      0.051008197
C        5.301254465     -0.896090056     -2.591199507
H        4.550459255     -1.598206601     -2.944850210
H        6.222104201     -0.836809094     -3.163279144
C        5.123577380     -0.147031134     -1.496275408
H        5.937066627      0.504856173     -1.179646340
C        3.941572029     -0.150980505     -0.638261092
C        3.930272416     -0.022635918      0.728529153
C        5.079353297      0.195223153      1.653781810
H        5.100014263     -0.554009709      2.454382285
H        5.007276541      1.178940866      2.133776645
H        6.034728063      0.154072207      1.124420194
C        2.529161413     -0.124760000      1.137551510
C        2.088013525     -0.108471159      2.447013784
H        2.849743176     -0.028224254      3.216082505
N        1.732919906     -0.266919399      0.039142021
C        2.531584692     -0.257422755     -1.055158996
C        2.084782544     -0.250268590     -2.376838206
H        2.847206462     -0.164734219     -3.142885579
C        0.753459212     -0.241509281     -2.815897685
N       -0.328753374     -0.318402521     -2.011488194
C        0.350749485     -0.102097950     -4.217856156
C        1.293685533      0.021240152     -5.365287902
H        1.996152595     -0.820185516     -5.402220216
H        1.890573872      0.939009307     -5.295610232
H        0.760269798      0.048846785     -6.318862738
C       -1.010951453     -0.084372597     -4.223920632
C       -1.937138347      0.094652811     -5.383398905
H       -1.448519092     -0.264110480     -6.296331362
H       -2.822895654     -0.539588247     -5.251095423
C       -2.372194551      1.551216224     -5.580400345
H       -1.507082974      2.194512547     -5.769901616
H       -2.883414431      1.938418617     -4.692694762
H       -3.054700462      1.638292091     -6.431749791
C       -1.427468935     -0.205493476     -2.822706416
C       -2.738660300     -0.162796575     -2.379939565
H       -3.515731239     -0.066814592     -3.132320972
C       -3.158605541     -0.168594540     -1.029738128
C       -4.539648672     -0.005543144     -0.560344290
C       -5.751964794      0.159830732     -1.405478969
H       -6.641560696      0.260377404     -0.780013824
H       -5.895000100     -0.699942179     -2.071332939
H       -5.675488296      1.051584812     -2.039476849
N       -2.297385927     -0.289090675      0.007353371
C       -3.050446850     -0.189880060      1.126477779
C       -4.431557402     -0.023360378      0.805222612
C       -5.186766673      0.080664558      2.052048501
O       -6.369649327      0.219702926      2.238299129
C       -4.109012855     -0.019752993      3.201290754
H       -4.385894304     -0.881358443      3.821072491
C       -4.192216812      1.240114467      4.046180181
O       -3.473874154      2.202422732      3.917055994
O       -5.183280233      1.137802075      4.930160589
C       -5.437854031      2.314806823      5.703131344
H       -4.561866087      2.575071269      6.302722461
H       -6.283409920      2.066203765      6.342997784
H       -5.684773494      3.152217450      5.046816290
C       -2.783571728     -0.185313695      2.479386271
C       -1.466895621     -0.240957914      3.035756818
N       -0.342384437     -0.254259563      2.176053365
C        0.750835612     -0.170698908      2.911120012
C        0.418624096     -0.183397679      4.375028456
C        1.018003770      0.952851392      5.213645857
H        0.719785144      0.857859427      6.261820424
H        0.681921693      1.926146154      4.844660031
H        2.110381050      0.926659892      5.177949317
C       -1.070465450     -0.227102802      4.358875083
C       -1.863829980     -0.262651141      5.615954110
H       -1.754393905      0.714251967      6.111653143
H       -2.928877081     -0.381046671      5.413029880
C       -1.414202355     -1.368270204      6.579469264
H       -1.508087430     -2.355081566      6.114919592
H       -0.374269713     -1.238263810      6.894794306
O        4.106050528     -3.170699199      0.894476236
H        4.469171193     -2.933609229      2.662647976
H        4.056865457     -2.282429080      0.492930884
H       -2.038910780     -1.355764742      7.477140858
O        1.832031832     -3.168904621      4.228069657
H        0.798014975     -1.154131374      4.750824974
H        1.760634764     -3.914515200      4.838252132
O       -0.259786805     -2.752726129      0.224427881
H       -0.846361705     -3.377025377     -0.216356819
H        0.401744372     -3.277561369      0.788248485
O        1.476361072     -4.015458201      1.632868150
H        2.370077665     -3.818274815      1.296065478
H        1.495856061     -3.734781120      2.578231000
O        4.427210847     -2.662419165      3.603783689
H        5.184684897     -3.076329844      4.036252090
H        2.799643942     -2.989768477      4.143352486
