# Supplementary material for: An Alternative Proposal for the Reaction Mechanism of Light-Dependent Protochlorophyllide Oxidoreductase
Source: ACS Catal. 2022 Feb 7;12(4):2589–605. doi: 10.1021/acscatal.1c05351 (PMC9778109; doi:10.1021/acscatal.1c05351)
Supplement: Supplementary file 1 — cs1c05351_si_001.zip [file cs1c05351_si_001.zip › H3O+_reduced_PChlide.xyz]

90
C18_doublet
H        4.422822695     -3.513198706     -0.001111881
Mg      -0.274316415     -0.650624005      0.069228125
C        5.323141124     -0.931327384     -2.555177834
H        4.553005284     -1.595672265     -2.938462936
H        6.256113381     -0.889844041     -3.109828550
C        5.145477331     -0.196484081     -1.449108325
H        5.980507359      0.415027125     -1.105384706
C        3.949906036     -0.162378998     -0.614338398
C        3.929704018     -0.039959358      0.765789833
C        5.082257700      0.140652522      1.699297797
H        5.139055170     -0.667144561      2.440047934
H        4.988268135      1.080727095      2.256885644
H        6.034811457      0.168274089      1.162029999
C        2.536839690     -0.116046609      1.161588894
C        2.081600419     -0.089447858      2.486000869
H        2.847430112     -0.016625488      3.253041956
N        1.751448031     -0.246551208      0.062264616
C        2.559292949     -0.248965061     -1.039937287
C        2.107472386     -0.229428080     -2.359963941
H        2.874060874     -0.152459207     -3.124370869
C        0.779676330     -0.215889293     -2.812321178
N       -0.313739460     -0.283215740     -2.009313794
C        0.380338995     -0.100087368     -4.202326289
C        1.315972666      0.008743000     -5.360130142
H        2.030717843     -0.823528459     -5.383493137
H        1.903448494      0.934948356     -5.320431710
H        0.776135035      0.005365433     -6.311796378
C       -0.990103741     -0.092200055     -4.209406472
C       -1.909655440      0.063741738     -5.379570150
H       -1.414242157     -0.303989214     -6.286610503
H       -2.793819111     -0.573201056     -5.245515103
C       -2.356685710      1.512162807     -5.601511240
H       -1.494072991      2.159871382     -5.790388488
H       -2.872644607      1.902930900     -4.718052178
H       -3.036604992      1.588793019     -6.457628333
C       -1.406061169     -0.198247579     -2.820563178
C       -2.734646647     -0.176481911     -2.375773213
H       -3.507434950     -0.106485128     -3.136686730
C       -3.159977007     -0.186029409     -1.045109572
C       -4.527799943     -0.054498458     -0.570766683
C       -5.757470429      0.071427616     -1.401686364
H       -6.639750961      0.155566426     -0.762596872
H       -5.889496544     -0.797180003     -2.058783612
H       -5.714701997      0.958529235     -2.045764757
N       -2.286813056     -0.274551188      0.013985277
C       -3.032932129     -0.175109992      1.121449698
C       -4.417697987     -0.048753959      0.803639271
C       -5.175540336      0.048475801      2.037783070
O       -6.367613006      0.156802007      2.227900291
C       -4.100614063     -0.013548549      3.195746393
H       -4.368506205     -0.871381803      3.825049195
C       -4.251912711      1.247443424      4.020122927
O       -3.673836868      2.289107715      3.825902533
O       -5.159611537      1.065886575      4.992975571
C       -5.455343088      2.230388911      5.757913501
H       -4.560125767      2.592729858      6.271356391
H       -6.213864301      1.925355786      6.479181317
H       -5.838336762      3.025660144      5.113233279
C       -2.763000124     -0.153462484      2.491378399
C       -1.462987503     -0.187234389      3.057840744
N       -0.345435216     -0.209214344      2.205934458
C        0.760982854     -0.132068305      2.948245774
C        0.431780309     -0.101736732      4.423621947
C        0.982569785      1.124719220      5.162419122
H        0.697031686      1.102466003      6.219983674
H        0.592255250      2.047481972      4.721263069
H        2.075835664      1.155838380      5.112882604
C       -1.065528594     -0.165749679      4.399257984
C       -1.869042833     -0.191270629      5.655096931
H       -1.772774977      0.780507277      6.165847258
H       -2.933657338     -0.308714575      5.443121128
C       -1.437001762     -1.297438923      6.624021136
H       -1.531284787     -2.284097619      6.157737965
H       -0.394585762     -1.175569373      6.937529837
O        3.960792815     -3.118276626      0.750268526
H        4.491412139     -3.096387524      2.464225547
H        3.877442190     -2.167442891      0.522961568
H       -2.060207117     -1.284902069      7.524578183
O        1.956595876     -3.237379766      4.199704573
H        0.856809595     -1.011671474      4.878871936
H        1.926375985     -4.028651274      4.751709150
O       -0.325401643     -2.704412959      0.176131565
H       -1.202463325     -3.095642684      0.264310108
H        0.300912321     -3.226083083      0.769608649
O        1.393782446     -4.018299687      1.619014444
H        2.251831725     -3.781144426      1.219867303
H        1.467769442     -3.707816836      2.551961341
O        4.572618854     -2.954715939      3.432100454
H        5.265766195     -3.556246975      3.728749050
H        2.915684474     -3.072035555      4.045811588

90
TS_doublet
H        3.949857822     -2.886706561      1.799724419
Mg      -0.111525834     -0.641860218     -0.040929438
C        5.347020210     -0.217194455     -3.001232162
H        4.648908615     -0.954932441     -3.386719913
H        6.226464834     -0.009440216     -3.604196175
C        5.156935722      0.394455512     -1.825102434
H        5.930300762      1.081623979     -1.478744766
C        4.027476668      0.208313631     -0.923397870
C        4.084880410      0.195953091      0.456364704
C        5.278608216      0.365218588      1.335630768
H        5.437401953     -0.503680779      1.990779540
H        5.175760493      1.236187870      1.996396223
H        6.193127221      0.497326861      0.750342977
C        2.737429410     -0.049658109      0.920234433
C        2.385702944     -0.263968363      2.290277433
H        3.130148411      0.106966626      2.996363966
N        1.896544065     -0.160158014     -0.122504335
C        2.633313528      0.013535623     -1.275573758
C        2.094483699      0.092935436     -2.554227512
H        2.804616507      0.302306907     -3.348855267
C        0.750636738     -0.011565602     -2.949971502
N       -0.294854930     -0.224159903     -2.100790110
C        0.275935632      0.114736568     -4.308538498
C        1.132377800      0.370398272     -5.504653773
H        1.970209133     -0.335258141     -5.563485365
H        1.563946923      1.379558489     -5.487015784
H        0.559746670      0.277755691     -6.432636050
C       -1.090049888     -0.029255119     -4.255616892
C       -2.075405620      0.063983979     -5.378046474
H       -1.587458453     -0.216864485     -6.319897947
H       -2.878901029     -0.669990436     -5.229866743
C       -2.687985294      1.460344698     -5.526331437
H       -1.911124720      2.204584315     -5.731620588
H       -3.197660451      1.763589585     -4.605476582
H       -3.414962446      1.488998559     -6.346324452
C       -1.424655211     -0.224794767     -2.858009721
C       -2.733223290     -0.350254173     -2.350464443
H       -3.545645911     -0.344136883     -3.071610648
C       -3.081994375     -0.398541260     -0.999500774
C       -4.433643350     -0.391437308     -0.447435021
C       -5.709146774     -0.395024994     -1.215379824
H       -6.563841370     -0.395273833     -0.534508658
H       -5.784888136     -1.276260865     -1.864726555
H       -5.785679191      0.487307040     -1.863223261
N       -2.150779768     -0.399198420      0.009151066
C       -2.842440759     -0.343492263      1.157891939
C       -4.249292241     -0.349481072      0.914698736
C       -4.938321995     -0.299042192      2.192283911
O       -6.117900138     -0.361063930      2.462894134
C       -3.799877503     -0.113494042      3.272501918
H       -3.955324570     -0.852355484      4.066875713
C       -4.022451158      1.274040638      3.845049354
O       -3.657006870      2.306468005      3.340431009
O       -4.742363676      1.211460512      4.980470117
C       -5.107346576      2.478643410      5.521713898
H       -4.217456197      3.064292250      5.768168052
H       -5.685444357      2.260662186      6.420105654
H       -5.711781867      3.040188577      4.804796946
C       -2.498696755     -0.258606235      2.502059287
C       -1.166245939     -0.243405531      2.993862533
N       -0.095365669     -0.358449487      2.105619365
C        1.040840300     -0.255149876      2.820714178
C        0.736777809     -0.172392134      4.228781984
C        1.719806865      0.206800839      5.301494207
H        1.279752080      0.119199287      6.301021135
H        2.059248952      1.245365265      5.188858994
H        2.617616127     -0.424588150      5.288643007
C       -0.681731217     -0.096162476      4.315842509
C       -1.436099240      0.052300097      5.602735498
H       -0.958454693      0.832837088      6.210256770
H       -2.453923266      0.400418258      5.423955094
C       -1.520066226     -1.229607488      6.441296336
H       -1.994960674     -2.038246449      5.870030686
H       -0.525756658     -1.558367437      6.773479822
O        3.154074793     -2.835930477      2.349071901
H        3.170698861     -3.306999008      3.702483271
H        2.839218030     -1.777125022      2.321245148
H       -2.119870335     -1.071971376      7.344136160
O        0.603704962     -2.860182024      4.536777336
H        0.610260024     -1.775909060      4.392862156
H        0.008401852     -3.015934244      5.286943883
O       -0.092515295     -2.716697253     -0.243334310
H       -0.918443638     -3.032737999     -0.630699416
H        0.116021617     -3.299762390      0.535389831
O        0.714016621     -4.084937652      1.885121360
H        1.627675019     -3.729375503      1.873238221
H        0.317334425     -3.649877758      2.657446958
O        2.877791634     -3.629759675      4.669799795
H        2.909087681     -4.598384316      4.660059525
H        1.739527434     -3.277908646      4.704979883

90
C20 doublet
H        4.686931349     -3.496432240      2.316249123
Mg      -0.165834233     -0.551653158     -0.024695909
C        5.264873403     -0.513302055     -3.028365475
H        4.508908489     -1.204360287     -3.390758318
H        6.158028302     -0.400780639     -3.636268042
C        5.130915781      0.149441788     -1.871607230
H        5.964217530      0.774556483     -1.547433593
C        3.995113940      0.101406302     -0.962699335
C        4.059913059      0.153442045      0.423242190
C        5.265367601      0.229660694      1.299607227
H        5.327409550     -0.647620617      1.956884665
H        5.246810411      1.116057400      1.948105351
H        6.187089124      0.270002216      0.711953902
C        2.715486367      0.039853042      0.885692798
C        2.372590667      0.003001944      2.340486162
H        2.818684817      0.897606100      2.807287790
N        1.853030054     -0.054140241     -0.125737589
C        2.594788309     -0.007879841     -1.294573231
C        2.046716665      0.022862758     -2.575163255
H        2.762196589      0.166091992     -3.380134667
C        0.704265174     -0.062573126     -2.964510221
N       -0.340984862     -0.234303997     -2.106657707
C        0.226637937      0.042457393     -4.327039716
C        1.085942147      0.250697223     -5.529903256
H        1.905392229     -0.477017599     -5.575362292
H        1.542561235      1.248613844     -5.532895097
H        0.508693990      0.153394163     -6.454273966
C       -1.140164998     -0.063851338     -4.266384570
C       -2.128062746      0.031770864     -5.386272527
H       -1.651914233     -0.283365646     -6.323042425
H       -2.950167645     -0.676625875     -5.218518278
C       -2.701857323      1.441217283     -5.562295222
H       -1.905419856      2.159536403     -5.783683710
H       -3.202297766      1.777518509     -4.647931844
H       -3.428582835      1.472095009     -6.382033772
C       -1.475596056     -0.218354151     -2.861506713
C       -2.780643830     -0.294932776     -2.351868384
H       -3.593309860     -0.303674391     -3.072587003
C       -3.136797232     -0.296165307     -0.990736833
C       -4.481054818     -0.304721164     -0.444150624
C       -5.758803632     -0.350847930     -1.208242286
H       -6.610332152     -0.359605410     -0.523411263
H       -5.818613655     -1.245862344     -1.840128357
H       -5.862202378      0.518330215     -1.870172587
N       -2.202976076     -0.253904465      0.009336952
C       -2.893117130     -0.215761334      1.154908020
C       -4.293722207     -0.249070528      0.923829296
C       -4.977144980     -0.226664148      2.204321908
O       -6.154435003     -0.296996151      2.480806475
C       -3.836667699     -0.057268842      3.285518423
H       -3.973566867     -0.820436126      4.058475884
C       -4.053981590      1.313075898      3.898993378
O       -3.686069813      2.356395518      3.418786633
O       -4.768659765      1.219356283      5.032530333
C       -5.133281328      2.471407783      5.610504125
H       -4.242785265      3.050585367      5.868973674
H       -5.706734242      2.227009179      6.504789117
H       -5.741830337      3.050672410      4.911511326
C       -2.536071606     -0.164786681      2.507581815
C       -1.222464783     -0.170030452      2.995039435
N       -0.145273336     -0.176898322      2.104046405
C        0.962184857     -0.089481146      2.837392613
C        0.661020026     -0.066455050      4.238402661
C        1.673374528      0.041762412      5.335121179
H        1.194852223      0.133180186      6.314941603
H        2.312532860      0.924462905      5.203415391
H        2.340773216     -0.829481881      5.379163687
C       -0.729421156     -0.111777592      4.341047851
C       -1.506757056     -0.130970085      5.623217494
H       -0.935940592      0.402792117      6.392758078
H       -2.446059175      0.418177304      5.522667679
C       -1.817374456     -1.541564892      6.135976662
H       -2.403021974     -2.107985498      5.400841687
H       -0.894919449     -2.097065797      6.343172496
O        3.900011921     -3.000044362      2.570867230
H        3.726112517     -3.224478406      3.516304241
H        2.950290566     -0.827506532      2.778660214
H       -2.399362109     -1.504387388      7.063058281
O        0.443196527     -3.140110954      4.129841038
H        0.348932833     -2.161731259      4.092400501
H       -0.427758055     -3.458075629      4.403129267
O       -0.037918379     -2.607311271     -0.067726862
H        0.048150064     -2.965785643     -0.959500297
H        0.607635838     -3.107428331      0.521621377
O        1.483579832     -3.899686127      1.604299724
H        2.394166213     -3.566147890      1.773182403
H        1.019302959     -3.727839890      2.445532793
O        3.002248248     -3.488662837      5.086884062
H        3.153350449     -4.338063824      5.518725145
H        2.040997541     -3.460886751      4.891954701
