# Supplementary material for: An Alternative Proposal for the Reaction Mechanism of Light-Dependent Protochlorophyllide Oxidoreductase
Source: ACS Catal. 2022 Feb 7;12(4):2589–605. doi: 10.1021/acscatal.1c05351 (PMC9778109; doi:10.1021/acscatal.1c05351)
Supplement: Supplementary file 1 — cs1c05351_si_001.zip [file cs1c05351_si_001.zip › hydrated_hydronium.xyz]

15
5 waters
H        3.973514674     -2.451553435      1.620876248
O        3.206498580     -2.874904198      2.025286842
H        2.921424012     -2.613338340      3.997191220
H        2.449099323     -2.276270572      1.857168220
O        0.113888545     -3.784092429      3.557388473
H        0.088338288     -2.970343014      3.011893826
H       -0.751334255     -3.846936027      3.979938314
O        0.630280414     -2.149376066      1.416526765
H        0.156625802     -1.614248235      0.768744156
H        0.717308126     -3.071002465      1.043328458
O        1.252989219     -4.681397595      1.160721441
H        2.162614711     -4.402253386      1.384373278
H        0.834710794     -4.796585920      2.036389141
O        2.355916967     -2.381403659      4.750270011
H        1.606418700     -2.986805008      4.637843264
16
hydronium + 4 waters
H        3.819926448     -1.589824816      2.307381748
O        3.328060676     -2.358018753      2.630051229
H        2.823321163     -2.263073093      3.937297780
H        2.560674750     -2.513071203      2.022113064
O        0.115200265     -3.136577506      4.030592176
H        0.207244640     -3.081109983      3.045376271
H       -0.709132901     -2.697420809      4.283180988
O        0.964254892     -2.958584012      1.475135483
H        0.555290445     -2.339747342      0.852392720
H        0.978927566     -3.832605423      0.990511734
O        0.947695299     -5.176639477      0.036898863
H        1.748651954     -5.615430230     -0.277980487
H        0.283868848     -5.872343179      0.128763735
O        2.266123883     -2.258443016      4.853016400
H        2.682766861     -2.850966253      5.500295260
H        1.288965363     -2.621201415      4.599014902

21
7 waters
H        3.123820210     -3.366374754      2.740598386
O        2.751061883     -2.457082638      2.712342240
H        2.457625485     -2.708001903      4.766157902
H        3.122907612     -2.028002814      1.895876365
O        0.464724252     -4.892144527      3.955708299
H        1.255351684     -5.355747033      3.629625489
H        0.205546913     -4.324259897      3.203460751
O        0.869904807     -2.040209722     -0.515843361
H        0.829605527     -2.803096847     -1.105717292
H        0.506133584     -2.365685065      0.342380580
O        0.257692728     -2.850785854      2.016498571
H        1.202349502     -2.669071364      2.322447536
H       -0.283003056     -2.181289028      2.456850225
O        2.328201320     -3.460053773      5.368883248
H        1.473933521     -3.853738785      5.069556306
O        3.274701884     -5.027969001      3.479138617
H        3.132858834     -4.570933613      4.354494970
H        4.098293917     -5.524780444      3.555555539
O        3.385050714     -1.492253772      0.304599344
H        3.500998335     -0.537381347      0.228773291
H        2.500420429     -1.674062737     -0.105027221


22
hydronium + 6 waters
H        4.440003237     -3.365536747      2.363085087
O        3.482261662     -3.225583013      2.345456255
H        2.775465813     -3.032747545      3.706602027
H        3.318666750     -2.377424633      1.814747697
O       -0.142397726     -2.537277513      3.665595457
H       -0.135360714     -2.409579030      2.677143292
H       -0.637780287     -1.797606653      4.042810892
O        0.226996265     -2.320073013      1.037011734
H       -0.487870065     -2.183735588      0.399463525
H        0.633272112     -3.211556198      0.820859798
O        1.656027523     -4.468636557      0.641676337
H        2.443158689     -4.312254102      1.198804457
H        1.414919636     -5.397650871      0.740404319
O        2.180735159     -2.845361010      4.520805460
H        2.222007865     -3.622419771      5.168332795
H        1.190407788     -2.693094693      4.188017621
O        2.386571907     -4.847352102      6.158985133
H        2.859624161     -4.677460654      6.985460017
H        1.616655306     -5.380190545      6.400713508
O        2.728927402     -1.202813305      0.934541867
H        2.829447888     -0.273116648      1.173487482
H        1.768086311     -1.372541247      0.823380211


30
10 waters
H        2.666190115     -3.100884692      2.867623596
O        2.318613461     -2.176390677      2.785157333
H        2.290855046     -2.708254331      4.985018101
H        2.882153248     -1.800861649      2.076434880
O        0.482000166     -4.928711083      3.782456368
H        1.305811576     -5.278300063      3.401890350
H        0.148037758     -4.349909146      3.070164244
O        1.682388532     -3.110183322     -0.703701373
H        1.986094984     -4.028281009     -0.855710337
H        1.019489718     -3.168627556      0.021055002
O        0.154403828     -3.085693151      1.614570109
H        0.905373327     -2.611916308      2.083292496
H       -0.588017235     -2.467887011      1.616795008
O        2.293883640     -3.584372369      5.401044438
H        1.476339624     -4.001538414      5.040312374
O        3.200123930     -4.718872791      3.184804722
H        3.245667355     -4.449707431      4.134765862
H        4.088719203     -4.738855155      2.783223069
O        3.749769770     -2.035082413      0.465123540
H        4.172879377     -1.371461150     -0.093671684
H        2.955051417     -2.382392469     -0.056983379
O        2.946336245     -5.594336570     -0.757578191
H        3.798185422     -5.670939760     -1.260073685
H        2.541222526     -6.469892330     -0.757958992
O        4.834530445     -4.507344742      0.985239084
H        4.613763593     -3.556700847      0.833352254
H        4.021246522     -4.959784896      0.676333455
O        5.514532747     -5.447395423     -1.475563582
H        6.060241577     -6.241701085     -1.420563774
H        5.576501046     -5.035554991     -0.580898543
31
hydronium + 9 waters
H       -0.619011209     -0.730576698     -0.943387594
O        0.095761952     -0.415420494     -0.373966416
H       -0.214664787      0.025795058      1.216384690
H        0.753298447     -1.171584155     -0.303822049
O        2.126806477      0.422102899      2.936836858
H        2.756608491      0.312898918      2.144062304
H        2.160844378      1.363904413      3.262601339
O        3.466349217      0.073855249      0.763494659
H        4.420007612      0.209553034      0.678223391
H        3.000777284      0.694584203      0.085019473
O        2.070478503      1.492847223     -0.820887940
H        1.303999133      0.895487328     -0.942288538
H        1.705244340      2.241766253     -0.299097368
O       -0.178276483      0.205737613      2.197414484
H       -0.574386094      1.087434275      2.375000916
H        1.063647691      0.271496405      2.583338554
O       -0.966487990      2.645953930      3.278551991
H       -1.675973675      2.552770721      3.929442102
H       -1.238096985      3.363288525      2.663295757
O        2.068904689     -2.113916420     -0.130185864
H        2.050585980     -2.859369835      0.482990524
H        2.767417626     -1.505226227      0.193842743
O       -1.440999010      4.716896194      1.482553860
H       -1.482049318      5.631695708      1.795985989
H       -2.143290502      4.644998178      0.820328354
O        1.710381750      2.957331582      3.623875313
H        2.085551495      3.381795589      4.407362851
H        0.732464006      2.914378651      3.747187293
O        0.913290132      3.163776316      0.986441217
H        0.293862027      3.901538536      0.867402083
H        1.453703824      3.398710435      1.760443795

42
14 waters
H        2.376702141     -3.247717652      3.383405916
O        1.971001074     -2.351559621      3.445645462
H        3.465755180     -2.208342685      4.697062234
H        2.214753920     -1.937971404      2.579220614
O        0.928176409     -5.776735884      2.906441979
H        1.760358131     -5.460800273      3.316056843
H        0.285030485     -5.040754494      3.002724287
O        0.386353192     -3.090812576      0.073885185
H        0.741467340     -3.994641836     -0.086675682
H       -0.114074746     -3.175607913      0.909729728
O       -0.397974229     -3.375131841      2.773882213
H        0.376507706     -2.852100881      3.118033351
H       -1.178165005     -3.058042803      3.245723482
O        4.252157855     -2.670348279      5.049076364
H        4.094561453     -2.750462149      5.997988110
O        3.442792809     -4.723469027      3.459425676
H        3.956788472     -4.180873055      4.105082146
H        3.803215812     -4.516747390      2.542244117
O        2.514427152     -1.819810419      0.864237949
H        2.671149658     -1.006917596      0.367890644
H        1.682091793     -2.244533601      0.472607701
O        4.899565532     -7.958488891      0.760919233
H        3.991601677     -8.063279929      0.380909327
H        5.342699850     -8.803385142      0.614361120
O        3.977465491     -4.166385037      0.948795591
H        3.676078193     -3.243770638      0.805096769
H        3.233637611     -4.709610948      0.579227307
O        5.241291661     -5.772580327     -1.080861725
H        5.360188351     -6.532229590     -0.487633799
H        5.083968605     -5.044399790     -0.459337527
O        4.036702078     -7.576128566      3.374873995
H        4.500304089     -7.671229306      2.514787028
H        3.946137157     -6.614222031      3.506449551
O        2.283628777     -8.121435183      0.103533705
H        1.949187546     -8.315953283      1.046388093
H        1.901109432     -8.793913481     -0.473310602
O        1.616751566     -8.453780981      2.577434019
H        2.497417416     -8.239054482      2.989477539
H        1.081385698     -7.668724765      2.799206382
O        1.696971746     -5.469583141      0.310237995
H        1.377668821     -5.645206099      1.229707457
H        1.863862351     -6.366434044     -0.058744079

43
hydronium + 13 waters
H       -0.810590910     -0.985447015      0.587476697
O       -0.027399875     -0.522470693      0.912547500
H       -0.064046071      0.226396187      2.421476388
H        0.708796300     -1.217223877      0.946954820
O        2.539721099      0.642633129      3.646521082
H        2.977829882      0.572925445      2.720887567
H        2.734650713     -0.197034034      4.157381914
O        3.452706030      0.267345765      1.285563198
H        4.346201024      0.548601187      1.046855754
H        2.810148299      0.714834424      0.596958494
O        1.775028716      1.175925035     -0.358365217
H        0.975353431      0.662599499     -0.128488696
H        1.540050304      2.136654756     -0.241324711
O        0.116701285      0.689780629      3.283709043
H       -0.269442788      1.590944609      3.223825871
H        1.458322141      0.718991895      3.497594791
O       -0.861426673      3.283768599      3.260569496
H       -1.474825335      3.463681581      3.984873584
H       -1.256909823      3.670910504      2.449430671
O        2.037629213     -2.092251828      0.958706862
H        2.177531885     -2.669774612      1.736337622
H        2.759983272     -1.432932962      0.977645807
O       -1.609936225      4.343555660      0.819351326
H       -1.708305746      5.300392410      0.713235288
H       -2.289312950      3.952070191      0.252680041
O        1.832708078      3.614958541      2.809492728
H        2.386668350      4.254357483      3.273625576
H        0.947572450      3.669342783      3.217239650
O        1.201513883      3.728485188      0.153592730
H        0.253423531      3.924836416      0.214200613
H        1.529392588      3.806781376      1.076828573
O        3.020062097     -1.594180193      5.001122616
H        2.217111477     -1.743945099      5.612696594
H        3.794277978     -1.512143711      5.574871527
O       -0.027450743     -3.736639115      4.460895234
H        0.797886265     -3.883218794      3.952535425
H       -0.388449869     -4.610806519      4.651188269
O        2.462125642     -3.598727625      3.273086860
H        2.849593767     -2.951179732      3.910107801
H        3.103510129     -4.314225299      3.171969767
O        0.866994822     -2.055552979      6.324785804
H        0.905827356     -2.503660000      7.178855752
H        0.389974825     -2.676162371      5.710878406

26
propionic acid + six waters
C       -0.463431520     -0.573243919      5.529718528
H        0.451530377     -0.965857579      5.984500748
H       -0.659949495      0.434119141      5.896708903
C       -1.640788285     -1.457337501      5.841574615
O       -2.703041957     -1.020364543      6.246872897
O       -1.471835922     -2.759037804      5.638903906
H       -0.620024153     -2.976541710      5.113877022
O        0.075848202     -1.468361255      2.184455567
H       -0.616592341     -2.111586676      1.918426000
H        0.594393638     -1.300595230      1.388624286
O       -1.656405472     -3.581444155      2.238042091
H       -2.005578770     -4.414578089      1.847713588
H       -2.386218586     -3.373512080      2.866857571
O       -3.567217804     -3.890097668      4.130979326
H       -2.899373145     -3.829050939      4.837426547
H       -4.293339331     -3.312812129      4.483839702
O        0.392557339     -3.451085053      4.023595961
H       -0.272285245     -3.824441967      3.397756737
H        0.664566213     -2.660291484      3.510105351
O       -3.228248241     -5.773356779      2.129640091
H       -2.850818869     -6.589240756      2.480451820
H       -3.566541565     -5.296973236      2.917560224
O       -5.096763301     -2.173654629      5.500267724
H       -4.303858497     -1.793571391      5.940715003
H       -5.477189346     -1.428816441      5.018517637
H       -0.308263500     -0.541470214      4.443634449

25
propionate + six waters
C       -1.016045470     -0.900697668      6.708889665
H        0.003178896     -0.824912740      6.311415685
H       -0.942007665     -1.151459461      7.771188980
C       -1.697243438     -2.024144973      5.947724370
O       -2.513671617     -1.690561277      5.027039720
O       -1.368837710     -3.199678765      6.234600774
H        0.595033182     -3.028815821      5.556481462
O       -0.380136018     -2.221673397      0.202873053
H       -0.701430542     -2.381621323      1.115844291
H        0.569794105     -2.140226434      0.346082496
O       -0.830336933     -2.677125408      2.914980221
H       -1.135684019     -3.586197586      3.174183497
H       -1.435424282     -2.109358718      3.431303966
O       -4.263346922     -3.651647057      4.578775969
H       -3.559969578     -2.942516573      4.654055237
H       -4.307010038     -3.971790968      5.490521614
O        1.222033615     -2.639644177      4.925574967
H        0.673500247     -2.596174799      4.117379624
O       -1.789863193     -4.918982798      4.104453488
H       -1.579354318     -4.443710058      4.943730867
H       -2.747301237     -4.738723569      4.028947039
O       -5.294032129     -1.041600669      5.459430658
H       -4.334006400     -0.898299646      5.398052815
H       -5.368003695     -1.905159127      5.023488956
H       -1.533562359      0.051844099      6.575040741


28
Tyr189 + three waters
C        8.409691432     -8.116887381      3.419269821
H        7.493197127     -8.683858452      3.222226756
H        9.265427532     -8.745796894      3.148029835
H        8.454511619     -7.928077718      4.497584131
C        8.416914171     -6.803071185      2.635086540
H        9.357855059     -6.271594238      2.826895034
H        8.401358256     -7.023527681      1.560119858
C        7.253158047     -5.910376840      2.983034947
C        7.329910912     -5.003040971      4.043837720
H        8.259525095     -4.913894897      4.603107037
C        6.046134047     -5.988194724      2.285101499
H        5.956829095     -6.680300699      1.449616203
C        6.248434334     -4.207725151      4.401064712
H        6.318614238     -3.504397922      5.226146720
C        4.952267993     -5.198642293      2.624209113
H        4.022776787     -5.263211933      2.064185662
C        5.051445469     -4.304187963      3.691372234
O        4.009919148     -3.511513479      4.068824943
H        3.211439336     -3.689538568      3.491636703
O        1.694006140     -1.073339720      2.315588394
H        2.457148489     -0.854418416      2.911596629
H        1.954542362     -0.730083555      1.451829181
O        1.879676234     -3.720318235      2.524775203
H        1.092916108     -4.002713330      3.007454805
H        1.735795468     -2.751182461      2.340160394
O        3.854392964     -0.785517057      3.894045909
H        4.083225605     -1.737802189      3.995954576
H        3.633922514     -0.492859873      4.787095271

27
deprotonated Tyr189 + three waters
C        7.835376412     -8.339697025      4.685248157
H        6.821374597     -8.551574156      5.043313081
H        8.406927297     -9.278072033      4.695454285
H        8.294961984     -7.650214409      5.402692197
C        7.790199364     -7.711245712      3.289431455
H        8.820001622     -7.537157484      2.945401057
H        7.353576524     -8.437535696      2.588770307
C        7.010439714     -6.422964937      3.240888609
C        7.618228804     -5.187537176      3.493514810
H        8.692876184     -5.157051376      3.684506541
C        5.632406534     -6.408242798      2.992129104
H        5.123350685     -7.352101631      2.786628013
C        6.899052468     -4.001158006      3.501056139
H        7.398522504     -3.053538827      3.693723588
C        4.897184722     -5.232466923      2.994338617
H        3.828517566     -5.247421324      2.788655636
C        5.499146068     -3.969838300      3.253099083
O        4.817442048     -2.866665093      3.254783816
H        3.604415558     -2.160527828      2.028485213
O        2.892900158     -1.455397367      4.627654472
H        3.444069530     -2.229086894      4.376610724
H        3.544106123     -0.747005996      4.439368768
O        2.934933677     -1.470185810      1.820787896
H        2.535554401     -1.384774992      2.710851141
O        4.976109725     -0.156461191      3.270436945
H        5.262020886     -1.097435092      3.349215654
H        4.319743433     -0.264682216      2.552533684
