# Supplementary material for: An Alternative Proposal for the Reaction Mechanism of Light-Dependent Protochlorophyllide Oxidoreductase
Source: ACS Catal. 2022 Feb 7;12(4):2589–605. doi: 10.1021/acscatal.1c05351 (PMC9778109; doi:10.1021/acscatal.1c05351)
Supplement: Supplementary file 1 — cs1c05351_si_001.zip [file cs1c05351_si_001.zip › hydride_transfer_from_NADPH_to_one-electron-reduced_PChlide.xyz]

97
one-electron reduced PChlide + NADPH
C       -9.608500545     -2.289424050     -1.032773312
H       -9.508517885     -1.247735304     -0.690552940
H       -9.532108279     -2.301206584     -2.124481393
H      -10.603582229     -2.653254437     -0.757874353
N       -8.602717313     -3.166091941     -0.468581671
C       -7.323687133     -3.271431928     -1.006151793
H       -7.203397070     -3.055743402     -2.071109447
C       -6.268712106     -3.742623782     -0.312234176
C       -6.360057543     -4.202645817      1.121683272
H       -6.034942247     -5.252529277      1.182075902
H       -5.644245019     -3.646665784      1.749140655
C       -7.765095022     -4.031407289      1.623167213
H       -7.999433154     -4.340797992      2.638167355
C       -8.752073652     -3.538256343      0.868513702
H       -9.762674030     -3.421658680      1.250928714
C       -4.966464799     -3.979115735     -0.993055253
N       -4.556782548     -2.986516202     -1.854268726
H       -3.599647845     -3.090490220     -2.168774676
H       -4.793566819     -2.038504567     -1.591881028
O       -4.322300040     -5.000996416     -0.809706143
Mg       0.089100896      0.246391025     -0.012102165
C        3.054690004      0.756056916     -5.457610224
H        3.557789700      1.273207624     -4.646212232
H        3.590121932      0.686053194     -6.400800759
C        1.817666779      0.248830858     -5.331802405
H        1.376946478     -0.197602140     -6.225766526
C        0.957250092      0.239098336     -4.162349283
C       -0.441859000      0.251718338     -4.203604746
C       -1.312778933      0.274284159     -5.417672170
H       -2.188296389      0.918804871     -5.273454119
H       -1.691661662     -0.724591239     -5.678495454
H       -0.772713046      0.656151713     -6.290283965
C       -0.891761523      0.268211429     -2.853949333
C       -2.236165199      0.342182449     -2.403943537
H       -2.991776543      0.360177383     -3.186065468
N        0.189764893      0.238854529     -2.013871777
C        1.323662570      0.216824595     -2.767945901
C        2.631369897      0.125986005     -2.223576104
H        3.425909548      0.024540237     -2.955866526
C        3.022140650      0.117260044     -0.903099544
N        2.179463881      0.201559908      0.163676206
C        4.406360821      0.040697428     -0.454385419
C        5.588813147     -0.070186565     -1.357319855
H        5.622124587      0.756449514     -2.078672398
H        5.563216791     -0.999160167     -1.941535885
H        6.527771728     -0.059495306     -0.794466085
C        4.372828039      0.097232236      0.906826474
C        5.515100361      0.025387864      1.870411156
H        6.440243122      0.340972783      1.371302634
H        5.353931779      0.742095792      2.686784552
C        5.712401856     -1.374313882      2.460800145
H        5.930655002     -2.100417788      1.670082763
H        4.805079471     -1.709550116      2.973849687
H        6.540688000     -1.389964322      3.179704075
C        2.965980277      0.196270150      1.284848162
C        2.509626852      0.275842953      2.585086460
H        3.256008684      0.272221837      3.375504014
C        1.161747305      0.348917159      2.988801870
C        0.662648430      0.413200047      4.322358517
C        1.455428249      0.428268621      5.586180046
H        0.783466951      0.487526664      6.447060026
H        2.141374965      1.285279081      5.633162963
H        2.068117241     -0.476842162      5.699234989
N        0.137114491      0.351225205      2.060431849
C       -0.982406870      0.416556558      2.783997463
C       -0.732224856      0.451097266      4.174550554
C       -1.980026824      0.522384471      4.879766160
O       -2.241351801      0.574633471      6.072010280
C       -3.101095692      0.509352020      3.750539133
H       -3.720434747      1.400836304      3.902544506
C       -3.959971202     -0.709873340      3.983091745
O       -3.754758529     -1.825739806      3.567342924
O       -5.013433577     -0.407638334      4.774419577
C       -5.825522147     -1.519221353      5.123821763
H       -6.312070496     -1.940994627      4.238015840
H       -6.573236968     -1.133455703      5.818846659
H       -5.228119623     -2.301180932      5.600479156
C       -2.340171872      0.488188558      2.439258640
C       -2.817029413      0.494701534      1.127348317
N       -1.964294787      0.370366187      0.048087229
C       -2.716334073      0.405404140     -1.096577575
C       -4.117351794      0.572534498     -0.739866790
C       -5.226439805      0.770472794     -1.723188150
H       -6.209551873      0.668284284     -1.251972578
H       -5.179257951      0.052580759     -2.552233930
H       -5.164682925      1.774893163     -2.162331144
C       -4.183237312      0.635812252      0.628941073
C       -5.414376886      0.944506936      1.425046652
H       -6.295343132      0.564605288      0.891462365
H       -5.407645569      0.428244497      2.388538651
C       -5.586046676      2.448258318      1.664193854
H       -6.490547603      2.658094283      2.247255950
H       -4.728625217      2.856016379      2.211006011
H       -5.658204142      2.988237772      0.712761993
O       -3.257892638      3.536277236     -1.639853950
H       -3.399818029      3.117032541     -0.780009069
H       -2.724065987      2.867803237     -2.095091951

97
one-electron reduced PChlide + NADPH (TS)
C       -9.599645275     -3.043853862     -1.050918550
H      -10.301614897     -2.232373076     -0.832977604
H       -9.554531959     -3.176965233     -2.135819287
H       -9.982844181     -3.972151801     -0.599280096
N       -8.282099018     -2.686362600     -0.552084633
C       -7.100996018     -3.160673441     -1.119932957
H       -7.153717398     -3.618280089     -2.117399383
C       -5.907128499     -3.090728942     -0.462918718
C       -5.779576927     -2.540696444      0.889194640
H       -5.001856520     -2.976093567      1.515451311
H       -4.963903147     -1.187538911      0.801313920
C       -7.059529965     -2.250047547      1.491187844
H       -7.102341375     -1.948701618      2.534161595
C       -8.218701079     -2.293488538      0.797690090
H       -9.176191209     -2.029915180      1.234910899
C       -4.700166619     -3.691969796     -1.095497535
N       -4.579484597     -3.489954240     -2.461021254
H       -3.662200218     -3.749358670     -2.803378335
H       -4.889184091     -2.585734583     -2.791362657
O       -3.895404164     -4.356411811     -0.466788195
Mg      -0.098434745      0.151674502     -0.035439134
C        2.743568264      1.010985536     -5.476867505
H        3.180831985      1.553553276     -4.644600481
H        3.276621684      1.048862852     -6.423242329
C        1.584019661      0.345015144     -5.370146124
H        1.197888887     -0.120579879     -6.279365835
C        0.739556937      0.189359568     -4.197420953
C       -0.639226146      0.045845557     -4.229064353
C       -1.531484889      0.028772238     -5.426088001
H       -2.107693083      0.960092217     -5.517386424
H       -2.257632437     -0.791578682     -5.372256635
H       -0.965169002     -0.090523359     -6.355006286
C       -1.090716161     -0.016039331     -2.862757115
C       -2.420304336     -0.031896327     -2.431071449
H       -3.158859976     -0.011501217     -3.229649371
N        0.006659174      0.033795571     -2.037170907
C        1.129585836      0.169861353     -2.789557116
C        2.430544410      0.253412943     -2.263029716
H        3.225724518      0.277961126     -3.000808330
C        2.842365359      0.239316554     -0.931074074
N        2.011957852      0.188403962      0.129075433
C        4.227837171      0.319012977     -0.501339290
C        5.406300984      0.376733024     -1.414804943
H        5.329251448      1.212972624     -2.122413604
H        5.500248649     -0.537453338     -2.016165153
H        6.341018519      0.500722027     -0.857698145
C        4.201058591      0.333987741      0.866992191
C        5.358136534      0.369698386      1.815209674
H        6.228952851      0.816930502      1.318602295
H        5.124925200      1.029363702      2.661633488
C        5.738747230     -1.015090530      2.347994074
H        6.027281594     -1.679821588      1.526359443
H        4.890148779     -1.478213185      2.862083269
H        6.577700405     -0.955153261      3.052465491
C        2.803447848      0.259559524      1.249975887
C        2.331979264      0.302918543      2.548243333
H        3.074576381      0.392457339      3.338830926
C        0.992010473      0.262906341      2.955765313
C        0.496391239      0.375093807      4.288276829
C        1.286207365      0.515064461      5.546826187
H        0.610420594      0.628541664      6.399095808
H        1.950771794      1.388897299      5.520077483
H        1.919506003     -0.362857833      5.733530828
N       -0.041244640      0.140015114      2.037455458
C       -1.154347196      0.192549755      2.760559125
C       -0.894875543      0.329556272      4.150408129
C       -2.136163965      0.395703052      4.866111567
O       -2.383564176      0.512794971      6.057238708
C       -3.267501908      0.283648264      3.749299725
H       -3.878595784      1.189716666      3.845583316
C       -4.126261249     -0.895154990      4.122389483
O       -3.952299276     -2.050225469      3.812552382
O       -5.136931906     -0.506488934      4.935911383
C       -5.875950650     -1.574401341      5.507164714
H       -6.343824184     -2.192969035      4.735339685
H       -6.637794282     -1.107969813      6.134791315
H       -5.225031847     -2.212264033      6.112294908
C       -2.521605036      0.174438273      2.433716519
C       -3.021698648      0.033098973      1.128122854
N       -2.185629140     -0.045645226      0.044132576
C       -2.960844969     -0.002990960     -1.116641967
C       -4.319544221      0.114810885     -0.797389430
C       -5.475680631      0.297960888     -1.722140333
H       -6.325187543     -0.336882196     -1.439209160
H       -5.217712590      0.065062449     -2.762505629
H       -5.849927902      1.334813298     -1.719727316
C       -4.451461859     -0.002212082      0.648484499
C       -5.509895401      0.839066627      1.356428693
H       -6.478712038      0.647153170      0.876066198
H       -5.627406762      0.505499275      2.394119368
C       -5.208254558      2.335000161      1.329688148
H       -5.988471504      2.910143990      1.843082258
H       -4.251178555      2.548338271      1.818855475
H       -5.138104929      2.701235307      0.298696371
O       -0.591950549      2.315859594     -0.352201081
H       -1.520636066      2.071206490     -0.190135923
H       -0.488331238      2.210503884     -1.312125980

97
one-electron reduced, C18-deprotonated Chlide + NADP+ 
C       -9.612873859     -3.001328822     -0.994778459
H       -9.854654309     -1.927719388     -1.001175167
H       -9.562201775     -3.353740911     -2.028060023
H      -10.420705486     -3.537398018     -0.483337043
N       -8.353707424     -3.265434781     -0.334526376
C       -7.167649344     -3.412760942     -1.021145621
H       -7.178741041     -3.554329585     -2.098905991
C       -5.954176945     -3.415657695     -0.397078658
C       -5.873431087     -3.236388877      1.023023019
H       -4.935965576     -3.238296690      1.564418807
H       -5.023811395     -0.609859706      1.146274720
C       -7.084848721     -3.065327768      1.707139886
H       -7.072664707     -2.926286019      2.784156817
C       -8.291126690     -3.069293483      1.057694946
H       -9.246517337     -2.949058376      1.554059165
C       -4.781201063     -3.576703433     -1.307424666
N       -3.562475562     -3.304646203     -0.759104822
H       -2.819125124     -3.189562949     -1.435059117
H       -3.507066415     -2.663570949      0.021179683
O       -4.906389146     -3.953547118     -2.469709593
Mg      -0.102520734      0.181794737     -0.027044375
C        2.633954190      1.004834385     -5.518926105
H        3.008385280      1.636274362     -4.719044780
H        3.177188430      1.025392823     -6.460007720
C        1.536249893      0.250668234     -5.375962178
H        1.200229376     -0.315141467     -6.246812514
C        0.697878614      0.124207130     -4.191372351
C       -0.661851306     -0.073266671     -4.206814724
C       -1.561891590     -0.205126616     -5.388852950
H       -2.210761979      0.674313891     -5.497122954
H       -2.220704266     -1.076062101     -5.288174370
H       -0.999655889     -0.311030161     -6.321549930
C       -1.117357155     -0.066080946     -2.820838181
C       -2.435857342     -0.098582447     -2.406137355
H       -3.169337410     -0.173162802     -3.205028892
N       -0.012183618      0.065160938     -2.013561721
C        1.107300860      0.191479894     -2.778777332
C        2.401322022      0.326224122     -2.280521170
H        3.185317004      0.363348632     -3.030090675
C        2.835827951      0.330847631     -0.945854752
N        2.018927436      0.237537575      0.115801332
C        4.217429787      0.451548797     -0.535285064
C        5.383802771      0.563910729     -1.459828117
H        5.263074037      1.395205745     -2.167240020
H        5.518570216     -0.345228609     -2.061691199
H        6.316391503      0.732437120     -0.910468300
C        4.206542203      0.440174932      0.837929219
C        5.375492873      0.495013703      1.770784989
H        6.215677417      1.003233859      1.279749778
H        5.126223405      1.108789550      2.646597471
C        5.832334952     -0.889162712      2.241805713
H        6.133997093     -1.507538994      1.389249022
H        5.017292375     -1.411506879      2.753856189
H        6.682391042     -0.816965802      2.931842195
C        2.822839938      0.308398461      1.229851803
C        2.356574509      0.287306083      2.531650609
H        3.103119828      0.373380869      3.319456305
C        1.027487114      0.177220862      2.951349202
C        0.544054877      0.224487542      4.294798570
C        1.346136512      0.313655354      5.550256728
H        0.686071307      0.494713781      6.403283780
H        2.084476731      1.124434395      5.508312596
H        1.898863680     -0.614900345      5.747619030
N       -0.022722705      0.080120925      2.042234042
C       -1.124827373      0.107514641      2.781711189
C       -0.847217587      0.180525690      4.172381160
C       -2.083713228      0.254879946      4.903765841
O       -2.315440879      0.298220261      6.101005105
C       -3.222089273      0.322099043      3.787902948
H       -3.666207121      1.318646435      3.916055804
C       -4.295232538     -0.681295693      4.105522590
O       -4.386716959     -1.814565314      3.688081004
O       -5.179467869     -0.157872477      4.981637239
C       -6.169643620     -1.059351327      5.446043636
H       -6.855309583     -1.336071525      4.638153210
H       -6.711922975     -0.528726085      6.230646351
H       -5.713080344     -1.968877418      5.846199810
C       -2.497921509      0.157486423      2.469045827
C       -2.990392059      0.128587869      1.169991068
N       -2.184695510      0.009738640      0.071807903
C       -3.001969524      0.016633255     -1.078935672
C       -4.330577204      0.141541552     -0.764361401
C       -5.512422313      0.186326198     -1.667610387
H       -6.265813829     -0.565936025     -1.387705625
H       -5.239025352     -0.007530924     -2.710211031
H       -6.025797720      1.162127672     -1.646059366
C       -4.449393750      0.241095895      0.737963762
C       -5.157067073      1.524452683      1.223218539
H       -6.163933387      1.540691955      0.783369215
H       -5.305419342      1.472887859      2.309241801
C       -4.416208495      2.804673333      0.861831023
H       -4.982040752      3.695304978      1.159150285
H       -3.441862097      2.844664991      1.363602465
H       -4.242695878      2.857913249     -0.219989665
O       -0.551434179      2.356544632     -0.320390243
H       -1.488189559      2.137943429     -0.169152545
H       -0.437263901      2.240998991     -1.278314033
