# Supplementary material for: An Alternative Proposal for the Reaction Mechanism of Light-Dependent Protochlorophyllide Oxidoreductase
Source: ACS Catal. 2022 Feb 7;12(4):2589–605. doi: 10.1021/acscatal.1c05351 (PMC9778109; doi:10.1021/acscatal.1c05351)
Supplement: Supplementary file 1 — cs1c05351_si_001.zip [file cs1c05351_si_001.zip › hydride_transfer_from_NADPH_to_PChlide.xyz]

97
PChlide NADPH TS (ground state)
C       -9.554299155     -3.099770842     -0.965967504
H      -10.020652727     -2.142113441     -1.223138682
H       -9.473132560     -3.709812896     -1.867822936
H      -10.181907414     -3.625963934     -0.240946155
N       -8.215176207     -2.891053340     -0.403022439
C       -7.042978556     -3.190553409     -1.051372026
H       -7.109737096     -3.709776284     -2.015691153
C       -5.812951477     -2.964468242     -0.485772205
C       -5.672867306     -2.450450341      0.874983947
H       -4.859658011     -2.864258901      1.470608087
H       -4.880456334     -1.121957738      0.798778086
C       -6.937287773     -2.208042791      1.519945975
H       -6.941171574     -1.877609655      2.553577489
C       -8.124600574     -2.377548015      0.887156827
H       -9.076499825     -2.173794201      1.364994748
C       -4.572556115     -3.393108728     -1.186420478
N       -4.639844982     -3.453066612     -2.566282438
H       -3.736582773     -3.607652881     -2.995400419
H       -5.206307912     -2.758267489     -3.032203178
O       -3.568569961     -3.709197966     -0.571722001
Mg      -0.036899925      0.062047175      0.002340453
C        2.828523803      0.924462965     -5.403283015
H        3.179663019      1.561720910     -4.596741711
H        3.419497304      0.913561633     -6.314526550
C        1.702429274      0.208103243     -5.305243316
H        1.384137795     -0.364665165     -6.176895752
C        0.817353184      0.140063253     -4.147441243
C       -0.555939331      0.077746955     -4.185978644
C       -1.441812831      0.061745368     -5.385864214
H       -2.189234668      0.863540451     -5.342861229
H       -1.991008435     -0.885106442     -5.469103571
H       -0.870636161      0.200175125     -6.307646474
C       -1.014944661      0.062323024     -2.809171290
C       -2.341714230      0.051179316     -2.386580883
H       -3.086257391      0.064417774     -3.178527793
N        0.068309950      0.088078441     -1.980633883
C        1.199347728      0.127581097     -2.735912885
C        2.496693238      0.103784848     -2.221936894
H        3.288068147      0.064724371     -2.963667589
C        2.907786540      0.106879598     -0.889521735
N        2.067100674      0.141549968      0.169342389
C        4.292027707      0.107604229     -0.458619380
C        5.474327444      0.061183259     -1.367479436
H        5.459570295      0.883841288     -2.093291326
H        5.505373054     -0.873009672     -1.942299852
H        6.411415082      0.132492114     -0.807655220
C        4.263193398      0.160307676      0.908846417
C        5.415861120      0.150106478      1.862686380
H        6.308154902      0.544668578      1.361989180
H        5.215125586      0.835886698      2.696019454
C        5.722803361     -1.245238700      2.415508491
H        5.980776306     -1.935976213      1.605865527
H        4.854766061     -1.660753880      2.938173010
H        6.562661581     -1.213282655      3.118611833
C        2.862318710      0.181644279      1.285273397
C        2.389601389      0.252450388      2.587111255
H        3.128423489      0.302156401      3.382539959
C        1.047346346      0.263741115      2.972304747
C        0.539980261      0.336392661      4.320357474
C        1.332689887      0.421934490      5.579174612
H        0.664914194      0.478631188      6.442206613
H        1.980353333      1.307285028      5.588569476
H        1.980882082     -0.454106361      5.706099075
N        0.016698747      0.186662376      2.055750226
C       -1.101368155      0.208083311      2.781554606
C       -0.835873316      0.300712397      4.172266711
C       -2.091011217      0.314939667      4.896677865
O       -2.320582766      0.377736392      6.085181063
C       -3.216677841      0.239252186      3.781821174
H       -3.801075231      1.162379391      3.886726244
C       -4.127514949     -0.918788735      4.107325654
O       -4.054038268     -2.035426606      3.648451786
O       -5.026975535     -0.550903814      5.034233078
C       -5.819245834     -1.600733025      5.579036977
H       -6.633628250     -1.867711794      4.896756300
H       -6.231157769     -1.209850228      6.509829124
H       -5.209655266     -2.487271857      5.766137763
C       -2.464418664      0.149135588      2.465787316
C       -2.963224199      0.027290295      1.157981589
N       -2.113094449     -0.027384648      0.083526392
C       -2.870812923      0.044862323     -1.067547596
C       -4.242672407      0.165182025     -0.764902601
C       -5.333643099      0.428343257     -1.750758495
H       -6.322473400      0.286927132     -1.303944536
H       -5.275592965     -0.230810165     -2.627908234
H       -5.282575322      1.460900257     -2.127278267
C       -4.396179629      0.008515882      0.663520571
C       -5.465944481      0.812822915      1.402363258
H       -6.439443252      0.584800970      0.948942089
H       -5.542931885      0.467533057      2.439343759
C       -5.227782341      2.319206257      1.371982361
H       -5.995320203      2.847946409      1.948002098
H       -4.251949284      2.574354732      1.801006791
H       -5.252127210      2.707744252      0.348378331
O       -3.233661858      3.229748320     -1.505359603
H       -3.329283292      2.526261142     -0.848310988
H       -2.740059300      2.789299712     -2.209799363


97
PChlide NADPH TS (1st excited state)
C       -9.565014765     -3.024700463     -0.934061051
H      -10.046760408     -2.043534332     -0.990721806
H       -9.459864211     -3.428163337     -1.942060577
H      -10.188432109     -3.701782102     -0.341639772
N       -8.244305823     -2.899467480     -0.324576379
C       -7.090024092     -3.258751764     -0.948572158
H       -7.120800316     -3.670053586     -1.963257392
C       -5.867690727     -3.153754399     -0.324525123
C       -5.784477180     -2.674223734      1.020497562
H       -4.912844964     -2.842891684      1.646860460
H       -4.827645265     -0.987913799      0.879398281
C       -7.003044080     -2.313975977      1.636490949
H       -7.011308967     -1.960330867      2.662171734
C       -8.188736664     -2.407272375      0.967448306
H       -9.141483343     -2.132229416      1.403689331
C       -4.699427699     -3.566389626     -1.163420162
N       -3.474032971     -3.375370340     -0.616476998
H       -2.682675185     -3.516519661     -1.227383500
H       -3.323676017     -2.800769503      0.199206713
O       -4.863189687     -4.051677713     -2.276668131
Mg      -0.033066749      0.104352739     -0.003150475
C        2.870971715      0.778556858     -5.430449242
H        3.258817430      1.421934557     -4.645650183
H        3.451197731      0.720542552     -6.346937591
C        1.716442675      0.109006233     -5.304248837
H        1.369086631     -0.461010923     -6.167408132
C        0.834836970      0.079360073     -4.146639140
C       -0.556795309      0.010460115     -4.196265433
C       -1.426584070     -0.034054169     -5.407991998
H       -2.295724558      0.627393495     -5.303976399
H       -1.817395909     -1.042961982     -5.601524561
H       -0.881913823      0.286256232     -6.301202192
C       -1.016418835      0.027977397     -2.840997281
C       -2.366696598      0.036285566     -2.416057139
H       -3.111249158     -0.010715574     -3.204537495
N        0.055119236      0.073419524     -1.995610163
C        1.197978496      0.102242892     -2.753808260
C        2.507266313      0.085433800     -2.220039303
H        3.297931873      0.021432125     -2.961436422
C        2.910476959      0.117105166     -0.903460404
N        2.059989372      0.178570947      0.169028069
C        4.292627907      0.131732519     -0.462157626
C        5.479480590      0.067618199     -1.363595234
H        5.482702901      0.892979173     -2.086588205
H        5.494302462     -0.863859046     -1.943025826
H        6.414785998      0.118995975     -0.798792182
C        4.258662389      0.220805808      0.900353889
C        5.402308753      0.242267212      1.864083169
H        6.306330014      0.596527925      1.354205136
H        5.201894423      0.974061798      2.658072626
C        5.680736321     -1.125991499      2.494504776
H        5.939461440     -1.861820511      1.725677740
H        4.798500074     -1.499901082      3.024936622
H        6.510719958     -1.069897670      3.208039665
C        2.850396265      0.247166350      1.275248149
C        2.386825107      0.335643285      2.584479752
H        3.126376358      0.392714069      3.377293812
C        1.039657437      0.349855285      2.968134332
C        0.528735577      0.404658061      4.317225921
C        1.329852087      0.481518301      5.569883082
H        0.670811297      0.511787510      6.441275081
H        1.962394325      1.378716830      5.590451040
H        1.998633904     -0.382602967      5.677568981
N        0.010098964      0.289239106      2.050332616
C       -1.110643078      0.296849808      2.779754908
C       -0.851280682      0.365615628      4.168528294
C       -2.107431981      0.347448228      4.884114761
O       -2.357462076      0.358989612      6.071013121
C       -3.232052690      0.274369164      3.757183504
H       -3.871231531      1.153747590      3.900862065
C       -4.048777173     -0.963950909      4.018611676
O       -3.885880598     -2.046068667      3.493530546
O       -4.964357732     -0.737869044      4.969694612
C       -5.599766402     -1.897493986      5.497614546
H       -6.190592799     -2.412545024      4.734185858
H       -6.244235436     -1.539664301      6.300370638
H       -4.854150496     -2.595012309      5.887223860
C       -2.467315853      0.256506455      2.450475949
C       -2.961965995      0.183003059      1.145725956
N       -2.134313302      0.088138187      0.061973157
C       -2.877613595      0.096049245     -1.105300995
C       -4.252796372      0.222499008     -0.783403615
C       -5.351486715      0.399349274     -1.763076230
H       -6.336768521      0.344274042     -1.291289178
H       -5.309231363     -0.349105355     -2.564356395
H       -5.259137386      1.387610369     -2.238176529
C       -4.387297852      0.170341893      0.666755233
C       -5.434665978      1.054137734      1.348312561
H       -6.407984339      0.853558482      0.882541902
H       -5.544372632      0.748691455      2.395137627
C       -5.120575502      2.543847761      1.265550656
H       -5.905269328      3.133139183      1.752110686
H       -4.173268835      2.774171113      1.766506153
H       -5.044598929      2.880043255      0.225952114
O       -3.244373592      3.221327490     -1.660997145
H       -2.959881532      2.803827754     -0.838211128
H       -2.815078464      2.674451835     -2.334666227


97
PChlide NADPH TS (2nd excited state)
C       -9.548504542     -3.116323024     -0.887826716
H      -10.086000431     -2.178735050     -1.062909070
H       -9.445614024     -3.648314574     -1.834589681
H      -10.119778881     -3.737045895     -0.190315195
N       -8.218297737     -2.843162024     -0.345072192
C       -7.054768385     -3.208144362     -0.962433694
H       -7.101301323     -3.752095152     -1.915883247
C       -5.825461794     -2.966564575     -0.404579384
C       -5.676265683     -2.293972037      0.896166821
H       -4.945624937     -2.725825250      1.591356318
H       -4.956053062     -1.094128349      0.745953974
C       -6.959392742     -2.015805486      1.522007713
H       -6.980955898     -1.602465083      2.525740038
C       -8.141740695     -2.244655669      0.903059771
H       -9.096957013     -2.016729497      1.362989916
C       -4.669012952     -3.453564992     -1.213109256
N       -3.446831829     -3.323441862     -0.638568375
H       -2.649684494     -3.519624535     -1.225756066
H       -3.282557049     -2.760811818      0.182569587
O       -4.827489731     -3.959752135     -2.318937118
Mg      -0.038051107      0.088966538      0.002676306
C        2.845857619      0.759462148     -5.428990552
H        3.218053109      1.415490267     -4.647142365
H        3.429320581      0.707510115     -6.343694926
C        1.703171473      0.070578619     -5.301646397
H        1.368702000     -0.510642240     -6.162410632
C        0.821768424      0.032338819     -4.144372583
C       -0.571743620     -0.057653810     -4.187828331
C       -1.453981603     -0.117391306     -5.390126675
H       -2.148572770      0.732682051     -5.428445901
H       -2.065538951     -1.029187204     -5.402843484
H       -0.872244674     -0.096516112     -6.315905451
C       -1.021738260     -0.033487590     -2.834896644
C       -2.373062802     -0.026492148     -2.395625383
H       -3.123107072     -0.065262089     -3.179930240
N        0.048995529      0.030245773     -1.992443158
C        1.186987166      0.070335429     -2.753921279
C        2.498846426      0.070873247     -2.218150028
H        3.290134598      0.011132286     -2.959360083
C        2.901500027      0.117013704     -0.904231647
N        2.052706138      0.180522832      0.170449433
C        4.286080060      0.136808322     -0.463361541
C        5.470589753      0.076638639     -1.368068057
H        5.474744888      0.910874064     -2.080618653
H        5.478872434     -0.848427450     -1.957470744
H        6.407420977      0.117031758     -0.805099827
C        4.253651188      0.231977391      0.897230993
C        5.398304437      0.260270847      1.859473632
H        6.304389761      0.598517068      1.342670677
H        5.204909381      1.006861246      2.641297849
C        5.667444612     -1.099858038      2.511299256
H        5.923573749     -1.848291596      1.753869607
H        4.782709279     -1.461672023      3.045769112
H        6.496823457     -1.037328497      3.224804187
C        2.843890115      0.257886707      1.275206050
C        2.384184460      0.358283629      2.584428665
H        3.124841994      0.423663714      3.375391966
C        1.036241621      0.369480961      2.969859896
C        0.526855165      0.442360360      4.318779167
C        1.329667025      0.531509593      5.569518831
H        0.671991941      0.585211810      6.440742038
H        1.975287807      1.419503253      5.574293371
H        1.986699025     -0.339817643      5.691713409
N        0.008005293      0.288812647      2.054346914
C       -1.113764566      0.301677600      2.783670905
C       -0.853122307      0.390020326      4.172506186
C       -2.107575596      0.374868090      4.890601967
O       -2.355493183      0.423568607      6.077555882
C       -3.228949343      0.252470990      3.769356995
H       -3.899948609      1.109638922      3.901487676
C       -4.008135964     -1.010648927      4.031605883
O       -3.809921023     -2.086664105      3.508328467
O       -4.939891052     -0.806840248      4.973024435
C       -5.599309776     -1.976452927      5.449080000
H       -6.319286646     -2.346721870      4.711761266
H       -6.118376887     -1.672566809      6.358168871
H       -4.875484166     -2.765987118      5.661616787
C       -2.469460229      0.242931985      2.459004131
C       -2.977017575      0.115438476      1.154759890
N       -2.135085020      0.019059110      0.074023012
C       -2.865468078      0.029530397     -1.088988283
C       -4.259092897      0.180078280     -0.753192943
C       -5.355104253      0.350264099     -1.737683974
H       -6.341667624      0.304841859     -1.268672490
H       -5.312538621     -0.410706821     -2.526404908
H       -5.251754865      1.332501490     -2.220145385
C       -4.381897402      0.132316292      0.654805208
C       -5.485065963      0.881856293      1.387434610
H       -6.445666513      0.657322152      0.907672816
H       -5.573922519      0.510628743      2.414407913
C       -5.259389172      2.392245547      1.394375198
H       -6.073148564      2.903286254      1.920024765
H       -4.320301039      2.646440393      1.897989688
H       -5.212267134      2.786055198      0.373659994
O       -3.332063400      3.143747072     -1.601800686
H       -3.051133474      2.919805583     -0.705417209
H       -2.847341384      2.502236800     -2.142712501


97
PChlide NADPH TS (3rd excited state)
C       -9.571565493     -2.975698712     -0.947735844
H      -10.053633777     -1.993559446     -0.973924876
H       -9.465031518     -3.347545574     -1.967619563
H      -10.194572723     -3.671468788     -0.376790603
N       -8.251307197     -2.867384095     -0.333799228
C       -7.099683213     -3.225666738     -0.960842514
H       -7.129404394     -3.620433627     -1.982180663
C       -5.876783173     -3.142528023     -0.333062776
C       -5.793442978     -2.691317864      1.021426940
H       -4.925114109     -2.871193966      1.648801971
H       -4.809149774     -1.004355235      0.903154972
C       -7.010320832     -2.336110161      1.641735877
H       -7.019353473     -2.008346194      2.675526582
C       -8.195543572     -2.400761915      0.967844376
H       -9.147408772     -2.131743388      1.409296793
C       -4.710853786     -3.545348415     -1.179946985
N       -3.484988407     -3.398094139     -0.619142561
H       -2.694415392     -3.527858999     -1.233978330
H       -3.331552002     -2.836749942      0.205473849
O       -4.877376188     -3.993450675     -2.308059527
Mg      -0.030456716      0.118809258      0.004558842
C        2.869973663      0.795932537     -5.419214601
H        3.238062792      1.455110563     -4.637937955
H        3.459785223      0.737255916     -6.329506040
C        1.725018065      0.110076319     -5.294830068
H        1.390826129     -0.473707018     -6.154118296
C        0.837724640      0.081625162     -4.141095931
C       -0.552932895     -0.000856924     -4.189731184
C       -1.429859619     -0.052327935     -5.395681568
H       -2.189143999      0.741107889     -5.377995685
H       -1.965287205     -1.007918783     -5.476793611
H       -0.850912002      0.085937128     -6.313371770
C       -1.012319857      0.024236120     -2.834066186
C       -2.362014894      0.032454697     -2.408903200
H       -3.107172043     -0.031393025     -3.195944135
N        0.058424974      0.082753665     -1.989575222
C        1.200798206      0.117907142     -2.747555962
C        2.509425731      0.109044805     -2.212905447
H        3.298745651      0.046068258     -2.955826472
C        2.912953523      0.141402631     -0.896681473
N        2.062409207      0.188307219      0.176481773
C        4.294950762      0.147432377     -0.455801647
C        5.481448102      0.106672758     -1.359554884
H        5.511213967      0.978383925     -2.025453366
H        5.473154630     -0.786515105     -1.996198227
H        6.415604897      0.092562340     -0.790476000
C        4.261438638      0.217977664      0.907884832
C        5.404721683      0.228306259      1.872226871
H        6.311243565      0.580768561      1.365720631
H        5.206732050      0.956640932      2.670047305
C        5.675073933     -1.144632555      2.496232559
H        5.928597226     -1.877843062      1.723125241
H        4.790490571     -1.516195057      3.024404654
H        6.505922201     -1.097530930      3.209357650
C        2.853276136      0.242695640      1.283276236
C        2.390542900      0.323859332      2.593365018
H        3.130863991      0.372827123      3.385984044
C        1.043464273      0.337560097      2.977741321
C        0.532564946      0.392851440      4.327235929
C        1.333431784      0.462690067      5.580509776
H        0.673432282      0.500288676      6.450981106
H        1.975600068      1.352983108      5.601065081
H        1.992574771     -0.408706644      5.689531445
N        0.013789391      0.281462196      2.060322605
C       -1.107340157      0.299494364      2.789235231
C       -0.847594254      0.361991021      4.177926606
C       -2.103748939      0.350312193      4.893356551
O       -2.351928160      0.374707716      6.080364384
C       -3.229113482      0.270881580      3.766991199
H       -3.875461051      1.145092313      3.910536190
C       -4.039974890     -0.971159351      4.029583048
O       -3.888921504     -2.050404971      3.494645499
O       -4.932213051     -0.752997320      5.005202579
C       -5.551784930     -1.917518483      5.540226757
H       -6.139998151     -2.439088656      4.779552609
H       -6.196749116     -1.565357478      6.345182137
H       -4.797487617     -2.605187241      5.930904864
C       -2.463829626      0.259737156      2.459724350
C       -2.956929256      0.184992711      1.154238890
N       -2.128277828      0.105081100      0.070433596
C       -2.872115114      0.096328820     -1.096338734
C       -4.248769801      0.196694273     -0.776551359
C       -5.350932761      0.342131425     -1.758049064
H       -6.334874199      0.266788839     -1.286249512
H       -5.293158734     -0.415909326     -2.549398480
H       -5.277322739      1.326944359     -2.242806985
C       -4.382989252      0.156529937      0.676412880
C       -5.433056586      1.047090513      1.344194262
H       -6.403599296      0.844383470      0.874015190
H       -5.545689968      0.751983822      2.393626565
C       -5.110567921      2.534031440      1.244353587
H       -5.890983537      3.136334400      1.721162370
H       -4.161025780      2.761372480      1.742242676
H       -5.031015771      2.852146334      0.199133269
O       -3.339449318      3.167498455     -1.871501936
H       -3.034732120      2.934239980     -0.985509643
H       -2.855194562      2.539371003     -2.428775041


97
PChlide NADPH TS (4th excited state)
C       -9.563066386     -3.040099577     -0.934348910
H      -10.044184207     -2.059131769     -0.999949259
H       -9.458165203     -3.453962194     -1.937988396
H      -10.186276216     -3.709371003     -0.333207839
N       -8.242420226     -2.909109280     -0.326091890
C       -7.087885351     -3.266393541     -0.949641794
H       -7.117766256     -3.684015928     -1.961864869
C       -5.864989208     -3.156405457     -0.327250886
C       -5.783760463     -2.679430993      1.019029138
H       -4.914127619     -2.844546982      1.649016516
H       -4.835621892     -0.982482419      0.873546189
C       -7.003014950     -2.320422323      1.633925797
H       -7.013294789     -1.964963407      2.658444890
C       -8.188337712     -2.412449993      0.964286942
H       -9.141345918     -2.138871429      1.400677399
C       -4.695343143     -3.557691007     -1.170072262
N       -3.470836567     -3.369693875     -0.620093370
H       -2.677950498     -3.499534554     -1.231593802
H       -3.324255257     -2.804552800      0.202960795
O       -4.857766055     -4.033434080     -2.287826074
Mg      -0.034864361      0.100371934     -0.003539406
C        2.872416588      0.776380834     -5.430208686
H        3.263729035      1.414944972     -4.643224579
H        3.451830720      0.719363909     -6.347277380
C        1.716069847      0.109753217     -5.305135856
H        1.365816892     -0.456118410     -6.169890559
C        0.834486543      0.079426132     -4.147529358
C       -0.557241603      0.012427591     -4.197557687
C       -1.426415531     -0.032154167     -5.409744578
H       -2.289858510      0.637729771     -5.310843020
H       -1.825449881     -1.038736546     -5.597699311
H       -0.878055695      0.280751465     -6.303308308
C       -1.017539370      0.027624083     -2.842493758
C       -2.367439658      0.036965969     -2.417531763
H       -3.111694886     -0.003247330     -3.206713846
N        0.054158817      0.072433692     -1.996989672
C        1.197137126      0.099726900     -2.754203088
C        2.506324241      0.081594538     -2.219448694
H        3.296398765      0.018963020     -2.961666688
C        2.909390322      0.113148039     -0.902839486
N        2.058627194      0.176065338      0.169371106
C        4.291428896      0.128199164     -0.460760340
C        5.478846613      0.061079821     -1.361134673
H        5.477064218      0.877999472     -2.093527415
H        5.494003050     -0.874920031     -1.933509859
H        6.414682378      0.119893347     -0.798303364
C        4.256885363      0.218272792      0.901614201
C        5.400025330      0.235945548      1.866100546
H        6.305511476      0.587771573      1.357133083
H        5.200798661      0.968701191      2.659535019
C        5.673301523     -1.133130911      2.496685189
H        5.929548772     -1.869971989      1.728020585
H        4.789837176     -1.503526383      3.027466787
H        6.503407611     -1.079777385      3.210313637
C        2.848499935      0.245538474      1.276011366
C        2.383798793      0.337330729      2.584726651
H        3.122654360      0.394867027      3.378168369
C        1.036521468      0.353227857      2.966886792
C        0.525514454      0.410931826      4.315524071
C        1.326014066      0.490016917      5.568410227
H        0.667194014      0.519895590      6.439936790
H        1.956656299      1.388644760      5.588044597
H        1.997681417     -0.371950596      5.675300945
N        0.007493163      0.290773349      2.048519928
C       -1.113494275      0.297854604      2.777654421
C       -0.854246721      0.367486770      4.166382208
C       -2.108878175      0.347710151      4.883025238
O       -2.357351687      0.359306219      6.070347728
C       -3.234162097      0.272119855      3.757108746
H       -3.872431765      1.152558078      3.898876390
C       -4.049106710     -0.965720495      4.023319943
O       -3.886747994     -2.048362873      3.498703718
O       -4.958262480     -0.740905367      4.980683261
C       -5.581307189     -1.904083833      5.517979043
H       -6.202702104     -2.401601132      4.767625287
H       -6.193489143     -1.553350381      6.348516394
H       -4.825785268     -2.610646400      5.869803641
C       -2.470202703      0.252777627      2.448990256
C       -2.965496823      0.182715076      1.144407151
N       -2.137113648      0.091206912      0.060996256
C       -2.879539926      0.100303613     -1.107453031
C       -4.253927052      0.229942002     -0.786948725
C       -5.353083490      0.407446055     -1.766701423
H       -6.338365815      0.341856407     -1.296282595
H       -5.305263614     -0.336939541     -2.571443280
H       -5.269044959      1.399228580     -2.235899964
C       -4.391886898      0.174954994      0.663505618
C       -5.436823688      1.062279259      1.344322033
H       -6.410515103      0.860121014      0.880114955
H       -5.542650541      0.761154069      2.392629172
C       -5.119368077      2.550994866      1.257817220
H       -5.898227054      3.141664153      1.751771592
H       -4.167428020      2.777880366      1.751814857
H       -5.045098505      2.887801804      0.218413282
O       -3.231955078      3.233383389     -1.639428116
H       -2.952548673      2.786272367     -0.830397935
H       -2.796981096      2.710366194     -2.328122925


97
TS from NADPH to one-electron-reduced PChlide (42.2 kcal/mol)
C       -9.538104974     -3.130002749     -0.980337089
H      -10.019113810     -2.175287173     -1.234132947
H       -9.455250050     -3.731883856     -1.889008821
H      -10.173068264     -3.665892430     -0.265454425
N       -8.208586295     -2.927997403     -0.416510330
C       -7.024325618     -3.195836851     -1.073739843
H       -7.091901472     -3.728723831     -2.032730320
C       -5.799723255     -2.937969644     -0.523144524
C       -5.627328778     -2.376410028      0.845041170
H       -4.864953065     -2.886302386      1.439734583
H       -4.911920017     -1.155689646      0.760296214
C       -6.923176365     -2.217014172      1.502263606
H       -6.937610060     -1.917397589      2.546224083
C       -8.107828074     -2.428626911      0.890511330
H       -9.059793953     -2.281017871      1.390716045
C       -4.579469528     -3.389675526     -1.235824590
N       -4.642880427     -3.377201409     -2.625219791
H       -3.727873639     -3.507055539     -3.039394891
H       -5.156233439     -2.604769419     -3.028048066
O       -3.589754211     -3.791036363     -0.647229617
Mg      -0.030439719      0.058353875     -0.003462055
C        2.879309498      0.806639255     -5.453607256
H        3.366429984      1.325320912     -4.633729312
H        3.408458602      0.783020647     -6.402669041
C        1.666507888      0.243176763     -5.331063230
H        1.239109454     -0.202066291     -6.232036080
C        0.815004884      0.170047146     -4.157491426
C       -0.579026043      0.107576960     -4.190131869
C       -1.461144199      0.098334603     -5.395988895
H       -2.349656043      0.724462205     -5.248270244
H       -1.820538630     -0.911873239     -5.640641689
H       -0.939522430      0.482585878     -6.278492182
C       -1.023333590      0.072585485     -2.834354686
C       -2.360796809      0.054459500     -2.386214293
H       -3.113995834      0.080689996     -3.170400206
N        0.065446069      0.092457781     -2.001991995
C        1.192773148      0.144239882     -2.760659077
C        2.502454903      0.115676186     -2.228187886
H        3.298657239      0.063604514     -2.963449563
C        2.901145896      0.111244166     -0.905455371
N        2.062326822      0.143911040      0.161722156
C        4.289373602      0.106478383     -0.465582469
C        5.470464749      0.068084607     -1.376383533
H        5.474554764      0.922258971     -2.066366067
H        5.472437821     -0.838279205     -1.995668135
H        6.411422112      0.087892897     -0.816960574
C        4.260329220      0.155946588      0.897373774
C        5.411365178      0.139085276      1.853362394
H        6.317989573      0.495324138      1.347770776
H        5.223108522      0.849452375      2.669548931
C        5.675845094     -1.248629263      2.445815902
H        5.922698533     -1.965845687      1.655361775
H        4.787057852     -1.623465045      2.963690623
H        6.507501784     -1.224732225      3.160741728
C        2.854812798      0.179478735      1.282194302
C        2.396096518      0.247512947      2.581367301
H        3.143374609      0.295014423      3.370140735
C        1.050698178      0.265467390      2.988224252
C        0.558128843      0.348048254      4.318444862
C        1.351055893      0.447694217      5.578678029
H        0.676533363      0.518152349      6.436694534
H        2.004300002      1.330951085      5.587736961
H        1.997006590     -0.428305015      5.729945238
N        0.021550232      0.181091359      2.063413673
C       -1.094151591      0.196592070      2.791275694
C       -0.837804802      0.304698424      4.178620132
C       -2.074225117      0.326204499      4.898586957
O       -2.321691712      0.397199418      6.093727938
C       -3.205088030      0.248037189      3.777552863
H       -3.772102920      1.183796835      3.866945629
C       -4.130077296     -0.879129247      4.141427874
O       -4.079847296     -2.022707416      3.751076067
O       -5.045361887     -0.452600265      5.041413934
C       -5.865047899     -1.465042677      5.601929564
H       -6.687289066     -1.720403487      4.923587014
H       -6.268850025     -1.048824267      6.526724655
H       -5.283756246     -2.367718030      5.803842105
C       -2.457605301      0.129369286      2.460848415
C       -2.958365963      0.001790187      1.156377739
N       -2.106193767     -0.051691958      0.077083295
C       -2.863106776      0.023048918     -1.077606754
C       -4.244129385      0.145580482     -0.750499547
C       -5.341526274      0.423989654     -1.723764575
H       -6.326599487      0.230614543     -1.287584849
H       -5.259589760     -0.187109896     -2.632892386
H       -5.314230037      1.475062728     -2.048960844
C       -4.386340928     -0.018458016      0.654702672
C       -5.480379077      0.727631893      1.410634216
H       -6.446717841      0.493272673      0.945555978
H       -5.552521000      0.348395954      2.435540582
C       -5.275794571      2.239327936      1.434672655
H       -6.055592436      2.734037373      2.026225369
H       -4.305857743      2.495202002      1.876556406
H       -5.303393223      2.660619309      0.423365524
O       -3.144640967      3.189112298     -1.349961834
H       -3.260926498      2.637739911     -0.564305942
H       -2.700934067      2.574917963     -1.953273657
