# Supplementary material for: An Alternative Proposal for the Reaction Mechanism of Light-Dependent Protochlorophyllide Oxidoreductase
Source: ACS Catal. 2022 Feb 7;12(4):2589–605. doi: 10.1021/acscatal.1c05351 (PMC9778109; doi:10.1021/acscatal.1c05351)
Supplement: Supplementary file 1 — cs1c05351_si_001.zip [file cs1c05351_si_001.zip › hydride_transfer_to_protonated_PChlide.xyz]

95
C18-protonated PChlide + NADPH
C       -9.574813971     -3.058115797     -0.906127179
H       -9.884546470     -2.035113650     -1.155713005
H       -9.532182038     -3.642639752     -1.828027191
H      -10.327859037     -3.508137461     -0.252074757
N       -8.274365797     -3.085746952     -0.256389381
C       -7.095525064     -3.407046327     -0.889215611
H       -7.135557867     -3.733730721     -1.927637915
C       -5.880155385     -3.291546378     -0.303290053
C       -5.694845558     -2.766173630      1.096830455
H       -5.209246910     -3.516809446      1.739386745
H       -4.976060453     -1.931322411      1.081374805
C       -7.020688850     -2.350691227      1.663075612
H       -7.054131734     -1.904757532      2.652651080
C       -8.179299227     -2.526510680      1.015600936
H       -9.131261253     -2.239459523      1.451513578
C       -4.653892401     -3.522573448     -1.096474537
N       -4.712737588     -4.500482482     -2.055334752
H       -3.839346578     -4.699330697     -2.523227686
H       -5.327479171     -5.287577502     -1.912450687
O       -3.648436479     -2.832181784     -0.940988087
Mg      -0.016989245     -0.002509576      0.003190729
C        2.974206015      0.799395144     -5.354457165
H        3.351127539      1.410564775     -4.538922584
H        3.583222827      0.752328851     -6.251929000
C        1.797489053      0.166777598     -5.290754230
H        1.455041218     -0.377167188     -6.170557714
C        0.881843329      0.169760084     -4.154042816
C       -0.482428873      0.266810575     -4.210887164
C       -1.352329165      0.405809616     -5.411173463
H       -1.873670053      1.371179302     -5.413241313
H       -2.117917424     -0.378468885     -5.442329717
H       -0.771783136      0.348768083     -6.334758126
C       -0.958145298      0.262814255     -2.832012593
C       -2.270261097      0.424367926     -2.424652780
H       -3.007228703      0.559529487     -3.209739289
N        0.103971754      0.126093915     -1.983636388
C        1.235045449      0.071743039     -2.730215057
C        2.524521981     -0.063374143     -2.211591944
H        3.316799434     -0.157633323     -2.946288178
C        2.920700652     -0.045366642     -0.874990698
N        2.076940115      0.038749965      0.177880782
C        4.315458256     -0.054471458     -0.435832599
C        5.491941072     -0.161502131     -1.343806395
H        5.502649589      0.646105705     -2.085745203
H        5.485458473     -1.108910537     -1.896293673
H        6.431063017     -0.111028575     -0.787401848
C        4.285670011      0.064027880      0.920386744
C        5.429166980      0.085627658      1.882520346
H        6.329100192      0.439673708      1.367705454
H        5.231987087      0.818886514      2.674938621
C        5.707825817     -1.285868917      2.507810252
H        5.963196804     -2.021078662      1.738129453
H        4.834056781     -1.663431860      3.049498144
H        6.544026694     -1.225051378      3.211436777
C        2.871757442      0.116380488      1.295918616
C        2.403122257      0.231582134      2.590363617
H        3.130502475      0.309968895      3.391686382
C        1.039332637      0.218902073      2.952381370
C        0.521104373      0.316113294      4.317300435
C        1.321993163      0.461608383      5.561840536
H        0.664565137      0.546040557      6.429714313
H        1.959598483      1.352963677      5.524326659
H        1.979871079     -0.402912000      5.713227246
N        0.029891715      0.118926579      2.046132471
C       -1.112423224      0.149239211      2.769563102
C       -0.839068999      0.259631708      4.164918111
C       -2.109738471      0.345647491      4.879109925
O       -2.339552870      0.467437206      6.056289762
C       -3.219214936      0.236326414      3.764231470
H       -3.876488276      1.104959779      3.873003169
C       -3.992581589     -1.035268734      4.069553824
O       -3.671658324     -2.135340311      3.690718521
O       -5.022573232     -0.771601360      4.876095288
C       -5.671799180     -1.919211385      5.435259213
H       -6.097300556     -2.546482601      4.648668791
H       -6.454606607     -1.524635111      6.081752683
H       -4.956387843     -2.507572750      6.014219859
C       -2.451431124      0.192825317      2.453566031
C       -2.969100980      0.318020186      1.123983495
N       -2.093057037      0.238731660      0.015971896
C       -2.774532007      0.444608034     -1.100988717
C       -4.202363490      0.789754460     -0.780863402
C       -5.294419427      0.111281911     -1.605250907
H       -6.282953211      0.456155694     -1.287921313
H       -5.236031702     -0.971022210     -1.486674973
H       -5.186848882      0.357511477     -2.665460434
C       -4.254674106      0.603615686      0.702113521
C       -5.509920872      0.820122844      1.466793985
H       -6.287312210      0.164991260      1.044995823
H       -5.400585572      0.514847606      2.508292531
C       -6.001672043      2.274384709      1.405852649
H       -6.922384116      2.378865128      1.986881665
H       -5.258347626      2.963053693      1.820472610
H       -6.218329456      2.585790650      0.378695889
H       -4.278719686      1.882390944     -0.950284170

95
C18-protonated PChlide + NADPH (TS)
C       -9.521293039     -3.366935154     -0.828470137
H      -10.097152489     -2.456484860     -1.014917919
H       -9.427622533     -3.927321004     -1.759761851
H      -10.035229730     -3.986956402     -0.089090709
N       -8.173472419     -3.016807205     -0.338543627
C       -7.002800884     -3.354479650     -0.966293406
H       -7.068947612     -3.980405238     -1.857822562
C       -5.772190142     -3.015782553     -0.473139200
C       -5.614970938     -2.288276999      0.793589424
H       -4.808782497     -2.667010152      1.431538533
H       -4.998972974     -1.156968419      0.627981608
C       -6.894344876     -2.055423722      1.454048634
H       -6.912636029     -1.634612871      2.453239393
C       -8.078104872     -2.373230454      0.877502586
H       -9.025834855     -2.191463352      1.373446711
C       -4.499127636     -3.403300168     -1.145635342
N       -4.565653777     -3.922912112     -2.408080330
H       -3.673970773     -4.096057815     -2.850041812
H       -5.339519040     -3.735209352     -3.024818642
O       -3.436006550     -3.255478809     -0.561866089
Mg      -0.048858739     -0.038407214      0.013843404
C        2.857387016      0.795050099     -5.375924645
H        3.207567018      1.438568469     -4.573635125
H        3.459803975      0.766064298     -6.278709247
C        1.717461563      0.100546961     -5.288818686
H        1.396898970     -0.474337087     -6.157463286
C        0.816838134      0.068808735     -4.140830102
C       -0.555674349      0.090381940     -4.185055119
C       -1.438439703      0.168536384     -5.383275856
H       -1.996602082      1.112987005     -5.406252679
H       -2.174204751     -0.644575409     -5.395173306
H       -0.861416609      0.112261127     -6.309498160
C       -1.015762729      0.083559479     -2.807798905
C       -2.343643660      0.192420293     -2.384674698
H       -3.082655923      0.310114830     -3.171275913
N        0.052308112      0.021759290     -1.970818227
C        1.189222051      0.016052866     -2.726098764
C        2.482692852     -0.042233039     -2.213145145
H        3.273628343     -0.106441358     -2.953283704
C        2.892219937      0.001002397     -0.877973766
N        2.050071396      0.066440304      0.177290462
C        4.281362126      0.039250467     -0.449747648
C        5.460521569     -0.033149920     -1.359375172
H        5.436800409      0.760479305     -2.115965699
H        5.496746036     -0.990028852     -1.894315036
H        6.397476294      0.068243415     -0.805717867
C        4.253655336      0.160024119      0.910903198
C        5.404793191      0.217417706      1.863424857
H        6.284750726      0.615135437      1.345421295
H        5.186501718      0.931491194      2.667673231
C        5.747355500     -1.148298946      2.468425204
H        6.021732451     -1.863626343      1.686469729
H        4.895470888     -1.566895350      3.014883047
H        6.589177406     -1.063583593      3.163200893
C        2.847581255      0.171796287      1.289272441
C        2.376115697      0.280265486      2.587391315
H        3.109297077      0.376620515      3.382496239
C        1.026527680      0.246010193      2.964429836
C        0.519077399      0.318305579      4.322183368
C        1.317331345      0.452659294      5.570993899
H        0.657584955      0.501814279      6.440016200
H        1.934441541      1.358962319      5.556173125
H        1.994733541     -0.399471536      5.704517635
N        0.003164181      0.130293031      2.056121742
C       -1.120515288      0.131987103      2.786370711
C       -0.848327624      0.237852100      4.176652743
C       -2.105711485      0.246401681      4.907077906
O       -2.329294430      0.296863937      6.092050589
C       -3.230084039      0.175388920      3.793690150
H       -3.819836318      1.092910558      3.909410489
C       -4.126404170     -1.003491817      4.097117540
O       -4.064470411     -2.090679071      3.568917291
O       -4.987518160     -0.688590960      5.067392889
C       -5.746414646     -1.777168959      5.597118288
H       -6.375883950     -2.225627859      4.823427067
H       -6.357790979     -1.347697830      6.389770673
H       -5.079333741     -2.543145889      5.998923230
C       -2.476032068      0.104363240      2.475031803
C       -3.004725093      0.102144806      1.164429483
N       -2.153324412      0.045783042      0.060819983
C       -2.840669626      0.225828805     -1.074120439
C       -4.265632605      0.595968417     -0.748122916
C       -5.365947446      0.174162488     -1.709471037
H       -6.353510316      0.403555990     -1.295788139
H       -5.324837854     -0.894345093     -1.927917963
H       -5.278725851      0.717521558     -2.655064205
C       -4.379150970      0.231154214      0.720644083
C       -5.480256274      0.862305820      1.534308967
H       -6.443304606      0.645873517      1.053285236
H       -5.531630811      0.401112721      2.524657536
C       -5.329728622      2.378839805      1.696624665
H       -6.123829839      2.766566998      2.342020215
H       -4.366257296      2.640220772      2.146219212
H       -5.402968536      2.899493283      0.736316023
H       -4.249006802      1.703263165     -0.735538768


95
Chlide + NADP+
C       -9.538969236     -3.149175863     -0.995755896
H       -9.982173514     -2.159653669     -0.874803317
H       -9.413032775     -3.367734585     -2.055972566
H      -10.171281826     -3.911666993     -0.537444624
N       -8.208844416     -3.166125749     -0.335594361
C       -7.067272780     -3.510799371     -0.979270905
H       -7.091116669     -3.757195017     -2.038943601
C       -5.860627191     -3.570337025     -0.300438472
C       -5.819140275     -3.248005749      1.056277551
H       -4.882236785     -3.278834981      1.604296656
H       -4.950701853     -0.412154608      0.934095500
C       -6.992513864     -2.851936584      1.690226631
H       -6.973990414     -2.557210367      2.732993503
C       -8.172346584     -2.837323185      0.976826250
H       -9.124038622     -2.566570133      1.420834495
C       -4.597105171     -4.076379448     -0.957874833
N       -4.447548696     -3.780771215     -2.278849962
H       -3.566118408     -4.073966202     -2.682863586
H       -4.823450846     -2.919911147     -2.651629102
O       -3.834464371     -4.757000580     -0.306625779
Mg      -0.029235470      0.031624162     -0.014391090
C        2.876378098      0.991384161     -5.380927193
H        3.231565524      1.612994701     -4.563728613
H        3.475431496      0.982209838     -6.286552515
C        1.734839397      0.297923182     -5.304434906
H        1.409543885     -0.253722836     -6.186856442
C        0.841179694      0.234631555     -4.152079722
C       -0.537342701      0.272291211     -4.191997300
C       -1.416540879      0.405740247     -5.389995114
H       -1.990486765      1.340856675     -5.364150071
H       -2.140337920     -0.416384956     -5.457998430
H       -0.833380540      0.412656270     -6.314396575
C       -0.992239502      0.228516490     -2.822526629
C       -2.332661680      0.351424162     -2.387099771
H       -3.059798329      0.516633876     -3.178177318
N        0.071661136      0.126564811     -1.992704378
C        1.217363459      0.137781131     -2.749377830
C        2.508986062      0.072884157     -2.233394284
H        3.299514746      0.031456156     -2.976566383
C        2.923951875      0.089417060     -0.899700843
N        2.076748555      0.117920917      0.156711046
C        4.303084433      0.135813978     -0.470770995
C        5.491201127      0.105732415     -1.372939220
H        5.447400381      0.899346197     -2.128653514
H        5.567424453     -0.848073394     -1.909505759
H        6.419936902      0.238992433     -0.811459798
C        4.269497659      0.220779443      0.897963529
C        5.422484833      0.270216111      1.850226388
H        6.285742841      0.726463313      1.351850191
H        5.183738539      0.933095676      2.691561176
C        5.819222380     -1.110259651      2.383147949
H        6.114979251     -1.774098354      1.564178009
H        4.984605661     -1.586746409      2.908676481
H        6.660800536     -1.032465977      3.079631807
C        2.870725818      0.197986021      1.268521904
C        2.391445463      0.232082055      2.575072681
H        3.126652695      0.306301652      3.371660106
C        1.056598088      0.131589870      2.958224259
C        0.547881602      0.108200616      4.308653423
C        1.337407571      0.162214362      5.570241622
H        0.670792758      0.162863139      6.435659162
H        1.961103624      1.062969520      5.616046428
H        2.008329837     -0.700888201      5.658757539
N        0.018134044      0.066794636      2.037612717
C       -1.093462468      0.039564744      2.766310308
C       -0.828015876      0.041032257      4.158097742
C       -2.081867224      0.041724932      4.886087315
O       -2.317232189     -0.041648205      6.068495466
C       -3.202619700      0.224465934      3.764065633
H       -3.580566818      1.240337998      3.946612164
C       -4.356080143     -0.709295861      4.001476180
O       -4.644018088     -1.697155135      3.349550886
O       -5.045642449     -0.310474225      5.070563244
C       -6.069613397     -1.180526042      5.535696715
H       -6.935884607     -1.148096617      4.865493910
H       -6.353170970     -0.803538774      6.517784485
H       -5.701944341     -2.206517103      5.611191496
C       -2.462116887      0.119910632      2.443717051
C       -2.945695338      0.268565149      1.155423749
N       -2.134887398      0.190263472      0.051777808
C       -2.834336851      0.385042991     -1.093160572
C       -4.278490705      0.739149217     -0.780932632
C       -5.330757462     -0.004514679     -1.591746118
H       -6.339389630      0.293653059     -1.280381233
H       -5.232412070     -1.085678192     -1.437966578
H       -5.244296014      0.201920881     -2.663825732
C       -4.387051708      0.514533585      0.742152485
C       -5.118312088      1.655253989      1.468555578
H       -6.083958811      1.803897824      0.963637471
H       -5.368499146      1.342138639      2.489129201
C       -4.360605766      2.976772008      1.518320676
H       -4.949662500      3.739950484      2.036511491
H       -3.406843453      2.870257060      2.046315565
H       -4.137666272      3.362284603      0.517179758
H       -4.399062584      1.812125364     -0.991293701

95
C20-protonated PChlide + NADPH
C       -9.598957032     -2.878407157     -1.001792610
H       -9.852671209     -1.834131491     -1.225925427
H       -9.577198106     -3.442273165     -1.937196556
H      -10.377677261     -3.305201696     -0.363231298
N       -8.305144446     -2.994261102     -0.338688178
C       -7.127796866     -3.265844082     -0.991233425
H       -7.161251094     -3.537952908     -2.040189869
C       -5.901974323     -3.178801217     -0.421127355
C       -5.704245451     -2.779644359      1.018811417
H       -5.263869336     -3.607176912      1.597665226
H       -4.961756641     -1.973770042      1.089177626
C       -7.026657435     -2.370022903      1.605792247
H       -7.046968077     -1.967637629      2.614142938
C       -8.192553803     -2.498631951      0.962493963
H       -9.136327951     -2.217547259      1.419377250
C       -4.715429393     -3.375053203     -1.277954130
N       -4.833086256     -4.303432982     -2.282334785
H       -3.981940494     -4.492431167     -2.793324061
H       -5.445560968     -5.093357986     -2.144816725
O       -3.683621769     -2.713303072     -1.149576962
Mg      -0.028399916      0.092199159      0.021749109
C        2.862846804      0.895193729     -5.370629528
H        3.149263520      1.592234768     -4.587700678
H        3.477031202      0.885381103     -6.265702195
C        1.776615599      0.118646648     -5.273735292
H        1.504185146     -0.501095495     -6.127365864
C        0.876111504      0.060859856     -4.131243714
C       -0.500992978     -0.050465437     -4.175303606
C       -1.386701859     -0.132489895     -5.372708569
H       -1.993759903      0.774566734     -5.488763307
H       -2.078532913     -0.980456778     -5.307224629
H       -0.805562008     -0.247559924     -6.290799635
C       -0.948791000     -0.012463749     -2.809292265
C       -2.378373478     -0.107131541     -2.387244441
H       -2.702601308     -1.158308407     -2.536114822
N        0.075756651      0.079642704     -1.970845848
C        1.243453529      0.109551460     -2.723504515
C        2.516191448      0.089559045     -2.190901884
H        3.314708633      0.037207179     -2.926358725
C        2.934897930      0.111106562     -0.845262545
N        2.083432563      0.151840903      0.198193822
C        4.311717802      0.109623227     -0.420839397
C        5.501298126      0.053608702     -1.319865711
H        5.481678101      0.850643985     -2.072450526
H        5.558306750     -0.901625336     -1.855767271
H        6.429617555      0.163744879     -0.753605401
C        4.276681574      0.164704359      0.953053105
C        5.428120780      0.146010339      1.906979469
H        6.303296379      0.595968571      1.424746680
H        5.209332052      0.783452085      2.772632236
C        5.782969014     -1.266265760      2.385008570
H        6.056109591     -1.908361456      1.541556618
H        4.937583560     -1.736766353      2.898482288
H        6.629311146     -1.237478123      3.078498756
C        2.877466435      0.182893173      1.314825018
C        2.390197989      0.228870062      2.617148789
H        3.125830429      0.286119913      3.415287435
C        1.051020288      0.208448527      3.002098382
C        0.539070012      0.300645176      4.349929535
C        1.319394080      0.411876055      5.612236326
H        0.646159951      0.550400940      6.460888605
H        2.015395004      1.258141698      5.583769244
H        1.911672558     -0.493342822      5.793581541
N        0.023815262      0.124837821      2.080249617
C       -1.087519104      0.162272880      2.802318563
C       -0.836021546      0.271494739      4.188279086
C       -2.102907042      0.382029978      4.899877165
O       -2.332144267      0.527092246      6.075339610
C       -3.219029545      0.263416561      3.789094229
H       -3.895819906      1.116009568      3.895767967
C       -3.967756571     -1.025044188      4.089448874
O       -3.647020270     -2.113667558      3.677865089
O       -4.977841281     -0.787734310      4.926623713
C       -5.618169904     -1.952427942      5.459340508
H       -6.061684786     -2.550529347      4.659956325
H       -6.387242058     -1.578011493      6.133676270
H       -4.893371466     -2.561771927      6.003855689
C       -2.469536313      0.221932283      2.468980003
C       -2.955000658      0.308979942      1.185564859
N       -2.089153209      0.159543385      0.083795189
C       -2.843322979      0.191337144     -0.999247430
C       -4.235245848      0.427705787     -0.676313373
C       -5.332467509      0.538152327     -1.678659118
H       -6.299146143      0.694140506     -1.194216489
H       -5.407401564     -0.376681951     -2.278142448
H       -5.172839067      1.376501467     -2.368599660
C       -4.308836417      0.506385852      0.690047759
C       -5.525161469      0.823683186      1.500176552
H       -6.411629978      0.444155021      0.980118129
H       -5.505120354      0.292697440      2.456458557
C       -5.680763780      2.327358621      1.754511759
H       -6.573232529      2.525253234      2.356415367
H       -4.815676440      2.736312021      2.288423135
H       -5.776049158      2.876650230      0.812336641
H       -2.988799491      0.464937723     -3.097557095


95
C20-protonated PChlide + NADPH (TS)
C       -9.556578482     -3.122307165     -0.950884027
H      -10.126094296     -2.189774629     -0.945553901
H       -9.466819980     -3.478623554     -1.977913999
H      -10.072845247     -3.875976943     -0.349308606
N       -8.205392693     -2.881164268     -0.404558082
C       -7.045620231     -3.244956972     -1.031349346
H       -7.114359358     -3.710668735     -2.018267029
C       -5.808840151     -3.066815647     -0.458940378
C       -5.649598311     -2.444101483      0.848612514
H       -4.829543768     -2.795067622      1.475749333
H       -4.919515620     -1.162981793      0.749288108
C       -6.911285784     -2.185871400      1.499531616
H       -6.917228343     -1.845666456      2.529107762
C       -8.103781748     -2.367204393      0.873554457
H       -9.049883726     -2.160893047      1.362112210
C       -4.587530971     -3.527645730     -1.180431854
N       -4.750267630     -4.584801031     -2.036518692
H       -3.892383419     -4.934948113     -2.442336467
H       -5.446931655     -5.286167751     -1.832834996
O       -3.513994429     -2.962296040     -1.037827529
Mg      -0.044587049      0.053578380      0.024498975
C        2.827564237      1.127498382     -5.327735883
H        3.116563821      1.773631246     -4.503246586
H        3.441924123      1.169421459     -6.221908052
C        1.739183269      0.349557093     -5.275813804
H        1.466496821     -0.217893434     -6.165346245
C        0.840531330      0.219530056     -4.137348272
C       -0.538980507      0.105652948     -4.186195543
C       -1.424380005      0.089798618     -5.387221683
H       -2.113128425      0.944367197     -5.393872066
H       -2.037204227     -0.819292357     -5.429175725
H       -0.842488258      0.140511990     -6.310856250
C       -0.981956834      0.048484113     -2.825119424
C       -2.406485975     -0.132220521     -2.413881901
H       -2.667321449     -1.181895008     -2.649287202
N        0.041210839      0.102066483     -1.980630008
C        1.204327868      0.186133914     -2.735312338
C        2.480256481      0.133337401     -2.208671362
H        3.272675473      0.108921563     -2.952678498
C        2.910977054      0.109636916     -0.873693410
N        2.067620051      0.137698997      0.184095136
C        4.288568624      0.100816403     -0.458165537
C        5.473560699      0.054049182     -1.364141232
H        5.439548689      0.845574361     -2.122049716
H        5.538766807     -0.903220108     -1.895702137
H        6.404404657      0.178795805     -0.804651219
C        4.263575736      0.143852384      0.917605730
C        5.421974404      0.122962182      1.864003654
H        6.298278425      0.561805845      1.373209235
H        5.213982906      0.769709645      2.725754144
C        5.769762382     -1.286756712      2.353320575
H        6.033014878     -1.938091215      1.513663269
H        4.922842389     -1.746326495      2.874366444
H        6.619801991     -1.259885410      3.042846380
C        2.869751055      0.162864904      1.289038009
C        2.391336651      0.215418142      2.602344159
H        3.133227506      0.262606604      3.395026960
C        1.060321160      0.207032922      2.989483576
C        0.555269639      0.259623530      4.347438371
C        1.349522731      0.342488716      5.602959091
H        0.685502077      0.376190374      6.469364968
H        1.980708133      1.238941122      5.618354934
H        2.012638667     -0.523933747      5.713337124
N        0.019694942      0.135480240      2.075234474
C       -1.086915940      0.139999725      2.808087215
C       -0.816202483      0.216532573      4.199758150
C       -2.070835651      0.229998618      4.934123787
O       -2.284482764      0.257287104      6.122015404
C       -3.202166716      0.208770463      3.821211096
H       -3.731831776      1.164552343      3.928998019
C       -4.184264376     -0.893099213      4.141904398
O       -4.256946312     -1.968175194      3.587777892
O       -4.957557060     -0.524339827      5.163340483
C       -5.806520039     -1.535641708      5.704224470
H       -6.609456551     -1.783764061      5.003383891
H       -6.223072252     -1.110655366      6.616554722
H       -5.233258647     -2.438462891      5.925485974
C       -2.462800959      0.099646412      2.498184754
C       -2.963008615      0.015920849      1.198639787
N       -2.123835628     -0.052179904      0.109597245
C       -2.900130378      0.071504983     -1.010929669
C       -4.239692517      0.255347515     -0.722058987
C       -5.352053092      0.432483066     -1.705240286
H       -6.328528746      0.327218303     -1.222312010
H       -5.311758380     -0.305106845     -2.515936467
H       -5.336534713      1.426485524     -2.173275890
C       -4.390773337      0.083654538      0.702949339
C       -5.455810728      0.849287327      1.467829711
H       -6.428255933      0.651628854      0.998522437
H       -5.541509859      0.470479643      2.491556177
C       -5.201544440      2.355617938      1.489061254
H       -5.989375044      2.873524681      2.045518084
H       -4.241268765      2.591970215      1.960249354
H       -5.177599109      2.762426316      0.473114090
H       -3.032852433      0.461854028     -3.090710150

95
C20-isomer of Chlide + NADP+
C       -9.548756082     -3.158898948     -0.969024625
H       -9.988918596     -2.163632246     -0.883662184
H       -9.443589332     -3.421401878     -2.021656895
H      -10.178989852     -3.896989639     -0.468837958
N       -8.210941929     -3.154378819     -0.333637486
C       -7.071173282     -3.467641764     -0.998322547
H       -7.107909800     -3.711269298     -2.057795230
C       -5.841784628     -3.436570837     -0.364983365
C       -5.765623357     -3.031846226      0.973817638
H       -4.807012533     -2.940841588      1.476471649
H       -4.969623371     -0.496572189      1.089791389
C       -6.948093239     -2.743564513      1.650382142
H       -6.909365022     -2.443953949      2.691608062
C       -8.151477315     -2.814741598      0.982537859
H       -9.102253248     -2.593965725      1.454300546
C       -4.570610778     -3.738522701     -1.115833934
N       -4.688344229     -4.629331385     -2.142788180
H       -3.817706464     -4.880426594     -2.594334397
H       -5.380620702     -5.363562665     -2.104297312
O       -3.540875927     -3.164853898     -0.825534599
Mg      -0.050191491      0.052114203      0.028960247
C        2.774992439      1.297587631     -5.293296416
H        3.068502807      1.909743423     -4.444898301
H        3.381190196      1.379400979     -6.190488168
C        1.692364187      0.509976819     -5.261963521
H        1.418103016     -0.020405635     -6.174278326
C        0.805909255      0.315088368     -4.123214747
C       -0.579986672      0.178532463     -4.172958075
C       -1.461771415      0.198062490     -5.378528806
H       -2.190504329      1.017961291     -5.337664642
H       -2.031052137     -0.734349276     -5.486580379
H       -0.879792735      0.335281262     -6.293778147
C       -1.013223447      0.046176062     -2.825643215
C       -2.422935343     -0.247808039     -2.400706030
H       -2.554212377     -1.341374557     -2.498540850
N        0.018996386      0.083851903     -1.980098897
C        1.173708450      0.230331468     -2.734257869
C        2.464887080      0.189624942     -2.212243417
H        3.249402877      0.193924033     -2.965279212
C        2.902445127      0.158593201     -0.892676910
N        2.062048549      0.158730660      0.180444258
C        4.280217184      0.173591433     -0.478525908
C        5.464078371      0.161416622     -1.387147703
H        5.401289348      0.947960513     -2.148445540
H        5.558182124     -0.794995537     -1.916154137
H        6.392357857      0.318512620     -0.831028299
C        4.258984514      0.201312995      0.897265960
C        5.419483151      0.195397563      1.842113990
H        6.289646424      0.647240089      1.351580201
H        5.202904151      0.838419833      2.704944548
C        5.789236834     -1.208367961      2.331428137
H        6.063916716     -1.854226333      1.490985149
H        4.947397098     -1.681691222      2.848607727
H        6.637063193     -1.170987208      3.023784140
C        2.867201871      0.182803917      1.273574396
C        2.395086531      0.177688317      2.600007429
H        3.137097697      0.228367309      3.391710386
C        1.070023867      0.085349302      2.981431114
C        0.560953373      0.060780424      4.350165893
C        1.365031461      0.114366579      5.600548531
H        0.711430535      0.099002601      6.475484532
H        1.977507174      1.023054760      5.641443311
H        2.050001977     -0.739502560      5.668094007
N        0.017420337      0.024642749      2.073176690
C       -1.091914363     -0.009717234      2.811959812
C       -0.805878573     -0.002253552      4.211323662
C       -2.059930108      0.004603935      4.949288487
O       -2.280569601     -0.080175499      6.133790447
C       -3.184068684      0.192934432      3.834629300
H       -3.529088185      1.224473433      3.999921302
C       -4.368228409     -0.694500998      4.102868746
O       -4.695809503     -1.681177256      3.468747742
O       -5.039037188     -0.250520731      5.165173944
C       -6.105222151     -1.066672024      5.635164908
H       -6.946565294     -1.044197548      4.934414247
H       -6.407939781     -0.634591021      6.588377332
H       -5.771647450     -2.098043872      5.772027537
C       -2.457189038      0.036055593      2.514173551
C       -2.936011702      0.120658896      1.198226916
N       -2.139791715     -0.013134422      0.119948565
C       -2.938848261      0.100098903     -1.028917100
C       -4.234685667      0.354969376     -0.734925364
C       -5.381013479      0.512310696     -1.682068684
H       -6.321577034      0.667449759     -1.141877427
H       -5.517327069     -0.366638131     -2.327794445
H       -5.257461042      1.375276766     -2.349681773
C       -4.364524782      0.370342944      0.762107909
C       -5.016225017      1.637573813      1.348189054
H       -6.009265727      1.745697527      0.891641437
H       -5.198430317      1.495573862      2.420239491
C       -4.208957426      2.908471261      1.119103282
H       -4.747103122      3.785517106      1.492488752
H       -3.242764948      2.864781004      1.633966863
H       -4.011004147      3.061748658      0.052774979
H       -3.103120425      0.187166807     -3.141762565
