# Supplementary material for: An Alternative Proposal for the Reaction Mechanism of Light-Dependent Protochlorophyllide Oxidoreductase
Source: ACS Catal. 2022 Feb 7;12(4):2589–605. doi: 10.1021/acscatal.1c05351 (PMC9778109; doi:10.1021/acscatal.1c05351)
Supplement: Supplementary file 1 — cs1c05351_si_001.zip [file cs1c05351_si_001.zip › hydride_transfer_to_protonated_reduced_PChlide.xyz]

95
C18-protonated, one-electron-reduced PChlide isomer + NADPH
C       -9.586548278     -2.904453036     -1.004307673
H       -9.906518662     -1.855907977     -1.068911526
H       -9.505357172     -3.301808443     -2.018957945
H      -10.357976197     -3.475359982     -0.474302618
N       -8.306751985     -3.033723420     -0.336301381
C       -7.135850368     -3.407981964     -0.954019637
H       -7.150038962     -3.587364700     -2.027520292
C       -5.945709580     -3.488952874     -0.315280383
C       -5.770221369     -3.118598438      1.136615067
H       -5.412435617     -3.980608486      1.721826842
H       -4.969439804     -2.373435029      1.241481938
C       -7.072347849     -2.611739197      1.687276159
H       -7.093522277     -2.229537393      2.703218197
C       -8.213474813     -2.605791101      0.991013476
H       -9.148280394     -2.248416972      1.412668057
C       -4.724434639     -3.811292073     -1.079187673
N       -4.887995258     -4.587739465     -2.213459461
H       -4.011381775     -4.873193786     -2.629263550
H       -5.597256284     -5.305699103     -2.187563106
O       -3.623742041     -3.380399666     -0.760521579
Mg      -0.003381201      0.044138963     -0.012180690
C        3.008648515      0.875686114     -5.365188378
H        3.420838990      1.440986447     -4.534236854
H        3.602778919      0.832927917     -6.273451716
C        1.809715272      0.284564564     -5.299498349
H        1.438597581     -0.214547331     -6.195414005
C        0.908950431      0.267949045     -4.152432837
C       -0.462648412      0.375729448     -4.203502071
C       -1.332634330      0.539906498     -5.403163651
H       -1.838636823      1.514020076     -5.400122622
H       -2.114570555     -0.228626676     -5.438768020
H       -0.756210092      0.477353505     -6.330172038
C       -0.934162668      0.352389371     -2.834125309
C       -2.262957355      0.503979808     -2.420131835
H       -2.994225975      0.654031056     -3.208874889
N        0.122103251      0.200992032     -1.995059590
C        1.266214629      0.149231277     -2.743372366
C        2.545775081     -0.006298343     -2.218422840
H        3.338198214     -0.098833124     -2.954847212
C        2.951712247     -0.023545778     -0.883400217
N        2.104440049      0.059027076      0.170820436
C        4.329427684     -0.060422909     -0.444452894
C        5.517408033     -0.168674970     -1.341057339
H        5.528199688      0.625816350     -2.097615121
H        5.532098797     -1.124659144     -1.879571864
H        6.451387098     -0.097158960     -0.775957498
C        4.293784648      0.036729876      0.922430157
C        5.439523484      0.021783092      1.884616146
H        6.343699602      0.387756384      1.383197561
H        5.247075210      0.728291978      2.702612389
C        5.713246029     -1.367906732      2.468121167
H        5.960973724     -2.080533846      1.674362155
H        4.832986377     -1.753449926      2.993417842
H        6.549278220     -1.339837518      3.176030524
C        2.893422432      0.105493130      1.287256817
C        2.409075956      0.214063184      2.587122755
H        3.138518651      0.277940446      3.389723679
C        1.064273837      0.214355235      2.952316910
C        0.544632068      0.318351788      4.300074135
C        1.331569695      0.449488097      5.557859692
H        0.660958859      0.552870384      6.414237769
H        1.992702521      1.324180439      5.529157803
H        1.966557476     -0.429589025      5.724911632
N        0.038155887      0.122682226      2.033847004
C       -1.091731407      0.171263699      2.751408860
C       -0.824634233      0.281990357      4.145726464
C       -2.081178321      0.389530676      4.860837372
O       -2.310960490      0.514504985      6.044090899
C       -3.200888838      0.304265497      3.747055879
H       -3.824840787      1.199392173      3.850812543
C       -4.033657066     -0.910573000      4.094957135
O       -3.822473232     -2.041482772      3.728246679
O       -5.014069665     -0.572210486      4.949631224
C       -5.704688387     -1.669970570      5.538631877
H       -6.190004847     -2.285401419      4.776698288
H       -6.446403759     -1.228973451      6.204910313
H       -5.008887614     -2.295779501      6.103783745
C       -2.445074749      0.224276577      2.432136223
C       -2.961205303      0.356179504      1.115119423
N       -2.082497066      0.298195740      0.015621619
C       -2.769456041      0.503173531     -1.113818194
C       -4.229311395      0.762169672     -0.810744192
C       -5.194361440     -0.139549769     -1.583781355
H       -6.228624099      0.033916812     -1.268333312
H       -4.946284594     -1.187858353     -1.408456737
H       -5.137396204      0.058564569     -2.659226308
C       -4.265928039      0.609371589      0.683472498
C       -5.513214293      0.840496533      1.467534042
H       -6.346666481      0.318547579      0.977465236
H       -5.442944832      0.401473942      2.465641580
C       -5.867543772      2.328176632      1.601905684
H       -6.802709631      2.455059085      2.158173129
H       -5.078947128      2.872954647      2.132347956
H       -5.993905006      2.799265389      0.620749344
H       -4.454040599      1.811104605     -1.076251510

95
C18-protonated, one-electron-reduced PChlide isomer + NADPH (TS)
C       -9.546507337     -3.218845337     -0.897967617
H      -10.184915070     -2.330304925     -0.873131636
H       -9.466499225     -3.557106871     -1.933567120
H      -10.014321685     -4.012853346     -0.301687470
N       -8.217403590     -2.887943102     -0.395937008
C       -7.039950310     -3.322234142     -0.966254049
H       -7.096603784     -3.848106656     -1.923595633
C       -5.820545619     -3.090086114     -0.400592070
C       -5.651368203     -2.298591225      0.836626192
H       -4.885877315     -2.688043951      1.515729896
H       -4.984259361     -1.124308776      0.657491287
C       -6.948763685     -2.026464570      1.462832629
H       -6.978406215     -1.578073579      2.451280033
C       -8.126172110     -2.281791810      0.856913241
H       -9.080163876     -2.049561861      1.318904385
C       -4.587845851     -3.564785884     -1.073672159
N       -4.714170606     -4.667839228     -1.894346363
H       -3.829279787     -5.017919392     -2.236741965
H       -5.377426187     -5.380107638     -1.626507416
O       -3.522301134     -2.982436708     -0.939298672
Mg      -0.043964304      0.005027412      0.009734155
C        2.888718644      0.803705043     -5.385992507
H        3.285379534      1.407027306     -4.574541498
H        3.473669558      0.764347354     -6.300399060
C        1.717098311      0.163426734     -5.291394889
H        1.358269763     -0.371988713     -6.171338737
C        0.830816673      0.133795139     -4.133916008
C       -0.546795578      0.167739794     -4.173080562
C       -1.433909732      0.250693662     -5.369064337
H       -1.964021221      1.211024784     -5.409369840
H       -2.196161533     -0.537660961     -5.357148985
H       -0.866113995      0.155760081     -6.298870280
C       -1.003216433      0.163441001     -2.800633659
C       -2.337778481      0.276919087     -2.374167082
H       -3.074144413      0.388898532     -3.164158654
N        0.066001025      0.091334948     -1.971344398
C        1.207683614      0.075191677     -2.727554276
C        2.495948756     -0.004733995     -2.207695092
H        3.287503350     -0.076672270     -2.947477872
C        2.909881780      0.015469832     -0.874935175
N        2.064694992      0.084092690      0.181731288
C        4.288082365      0.029573961     -0.442986708
C        5.476490965     -0.049885407     -1.342442059
H        5.452712201      0.727224441     -2.116575240
H        5.529366186     -1.016275665     -1.859936164
H        6.408766098      0.072365035     -0.783055432
C        4.254902946      0.137558447      0.924572332
C        5.406188213      0.167393688      1.880018188
H        6.294767942      0.559884043      1.370658919
H        5.195982180      0.872426528      2.694903454
C        5.730551925     -1.208374942      2.470507027
H        5.995016371     -1.917929779      1.679303039
H        4.867602966     -1.619176619      3.005420324
H        6.570978175     -1.148494710      3.171362320
C        2.856717658      0.167556636      1.293599226
C        2.374231392      0.275848912      2.595113718
H        3.108468103      0.355096004      3.392503027
C        1.035752972      0.263407020      2.971522271
C        0.522068754      0.335263421      4.319603274
C        1.310251400      0.451472455      5.578613935
H        0.640009471      0.494831110      6.440515923
H        1.932865182      1.354581206      5.581542470
H        1.983058077     -0.404844808      5.711194387
N        0.003363524      0.165314078      2.053389250
C       -1.116305907      0.175667468      2.777070487
C       -0.850037990      0.270123842      4.170447222
C       -2.105397967      0.272757841      4.894588985
O       -2.336617248      0.331162866      6.083632607
C       -3.228391190      0.168158817      3.784330206
H       -3.882098130      1.036811925      3.920138737
C       -4.025777371     -1.080199181      4.082328732
O       -3.770921373     -2.194852153      3.690118362
O       -5.052096315     -0.802270433      4.905189871
C       -5.750721393     -1.941927010      5.397959949
H       -6.211647112     -2.502859046      4.579770306
H       -6.513350222     -1.551281900      6.072216241
H       -5.067903673     -2.604051635      5.936469893
C       -2.478989212      0.150557296      2.462992573
C       -3.003773339      0.154188160      1.158096605
N       -2.146983483      0.134723435      0.066757857
C       -2.843090344      0.300514726     -1.074960945
C       -4.290726564      0.609410165     -0.763420251
C       -5.329756911      0.043959003     -1.722465373
H       -6.340547064      0.176185224     -1.319940803
H       -5.162975460     -1.020735278     -1.893956369
H       -5.294490643      0.558552814     -2.689060882
C       -4.399332555      0.215334069      0.706410467
C       -5.464109326      0.917608524      1.524466604
H       -6.435010605      0.759696614      1.034856782
H       -5.558878920      0.443909547      2.508295964
C       -5.237662181      2.418681061      1.718080350
H       -6.022141507      2.850838489      2.349448559
H       -4.270502387      2.617746997      2.192946328
H       -5.250920297      2.956987350      0.763985089
H       -4.369474102      1.712064318     -0.805442562


95
one-electron-reduced Chlide + NADP+
C       -9.583898342     -2.843440812     -1.035117073
H       -9.709737620     -1.754182128     -0.951115262
H       -9.519818845     -3.106945355     -2.094297336
H      -10.467076716     -3.332404547     -0.611173386
N       -8.395160776     -3.303602416     -0.346678228
C       -7.168367269     -3.446946953     -0.977955527
H       -7.148615481     -3.520507044     -2.065111620
C       -5.998729562     -3.484605117     -0.268824457
C       -5.990521256     -3.328486562      1.149434328
H       -5.059946295     -3.295535524      1.701456251
H       -4.730521951     -0.719594357      0.752032585
C       -7.244796765     -3.235455982      1.775426556
H       -7.313194992     -3.181720383      2.858161618
C       -8.406177899     -3.222550379      1.056134218
H       -9.390507317     -3.169568922      1.506195851
C       -4.700274780     -3.607198235     -0.989063544
N       -4.717593047     -4.375172077     -2.127910574
H       -3.810723114     -4.537597719     -2.543964068
H       -5.379224782     -5.134048400     -2.190132522
O       -3.694697839     -3.021981557     -0.617219340
Mg       0.004498546      0.078160892     -0.014092661
C        2.963788522      0.904241277     -5.382111073
H        3.360675779      1.491852571     -4.559182742
H        3.553659635      0.873689677     -6.293624496
C        1.785561969      0.273874326     -5.303696376
H        1.425336687     -0.243226581     -6.193887173
C        0.895337908      0.235700515     -4.149706969
C       -0.482690483      0.282590373     -4.191647412
C       -1.364631124      0.387587049     -5.389933292
H       -1.875716578      1.358347029     -5.428661487
H       -2.142485595     -0.385565242     -5.384607426
H       -0.795985700      0.284822023     -6.318304398
C       -0.941720398      0.268989020     -2.821211080
C       -2.280514294      0.382137894     -2.395058396
H       -3.013005201      0.490917698     -3.189496890
N        0.124042217      0.179350384     -1.991079968
C        1.268655899      0.156711071     -2.743977202
C        2.553539394      0.045056498     -2.220796306
H        3.346167122     -0.028703556     -2.959279381
C        2.962121649      0.030522786     -0.885986604
N        2.113793289      0.093796645      0.167936393
C        4.338255625      0.004747959     -0.448744351
C        5.528950418     -0.082191999     -1.344569941
H        5.526436162      0.711274831     -2.102184376
H        5.562838375     -1.038430890     -1.881863283
H        6.460730381      0.007635252     -0.778390766
C        4.301180941      0.080860186      0.920995949
C        5.448499098      0.059993771      1.881623157
H        6.347577633      0.445888970      1.385952562
H        5.250658584      0.748194520      2.713679962
C        5.739252685     -1.337701463      2.436875969
H        5.991354850     -2.032317706      1.628638522
H        4.865008453     -1.742821297      2.957544589
H        6.577633697     -1.314762525      3.142206167
C        2.902656461      0.132583381      1.284558949
C        2.417279362      0.218044193      2.586700222
H        3.151531878      0.263078981      3.386881008
C        1.079633596      0.226381659      2.962224229
C        0.563520200      0.284693532      4.308612551
C        1.347940029      0.349500998      5.573760634
H        0.673922607      0.400188747      6.432230328
H        2.002293328      1.229580670      5.597772157
H        1.988771456     -0.532794820      5.694069161
N        0.046621462      0.176001392      2.037335022
C       -1.070029171      0.207319871      2.758817379
C       -0.810803766      0.264307779      4.152298834
C       -2.071469651      0.309278381      4.868435645
O       -2.304341101      0.350186652      6.057253753
C       -3.191169204      0.301535451      3.748764441
H       -3.756921141      1.230932541      3.883623732
C       -4.123270342     -0.852578152      4.029466545
O       -4.036176640     -1.967015055      3.570490131
O       -5.058617008     -0.481426325      4.918414159
C       -5.900931917     -1.527990832      5.386580407
H       -6.543861286     -1.892266061      4.580745109
H       -6.503918853     -1.089295881      6.182029990
H       -5.305270391     -2.360294250      5.769860341
C       -2.436847100      0.238409802      2.431955959
C       -2.924599943      0.293381612      1.135644270
N       -2.092433818      0.268660672      0.045255096
C       -2.794734300      0.409168988     -1.103618113
C       -4.252694878      0.692538160     -0.803691180
C       -5.271889950      0.021008712     -1.711878567
H       -6.288437746      0.206244966     -1.345559500
H       -5.108839653     -1.058460605     -1.741305457
H       -5.220448080      0.409010182     -2.735249862
C       -4.373586944      0.320707366      0.686675745
C       -5.346544048      1.212568465      1.466185021
H       -6.315257650      1.173701042      0.948747465
H       -5.535399058      0.779653998      2.454981515
C       -4.915801469      2.667225617      1.624764790
H       -5.653472849      3.227475935      2.209112633
H       -3.950027935      2.745853911      2.136575126
H       -4.812018055      3.174544702      0.659161435
H       -4.377618743      1.783363887     -0.898707858


95
C20-protonated, one-electron-reduced PChlide isomer + NADPH
C       -9.593666865     -2.791792789     -1.030325431
H       -9.804592119     -1.731310198     -1.227052896
H       -9.582050430     -3.326703546     -1.983345051
H      -10.400568805     -3.204463809     -0.416762162
N       -8.319831886     -2.984257129     -0.355507887
C       -7.137651569     -3.253946328     -1.007997766
H       -7.161020156     -3.456838773     -2.074286102
C       -5.922912198     -3.242169159     -0.412137698
C       -5.731948205     -2.892234546      1.041482093
H       -5.319280030     -3.747700375      1.599628726
H       -4.969852510     -2.108612420      1.142059058
C       -7.049246386     -2.467272927      1.626984212
H       -7.067404748     -2.090619842      2.645102266
C       -8.209225801     -2.536657417      0.965895712
H       -9.150743084     -2.239821044      1.418210567
C       -4.718609416     -3.471455322     -1.235124943
N       -4.880982957     -4.258122461     -2.363167060
H       -4.007026422     -4.484657155     -2.818885104
H       -5.535838602     -5.024385869     -2.305774978
O       -3.633605592     -2.965343832     -0.974691997
Mg      -0.000757489      0.107730459      0.011047111
C        2.907213330      1.020249513     -5.346489533
H        3.259970123      1.625847794     -4.516344605
H        3.500841082      1.040726085     -6.255889318
C        1.772629668      0.310118595     -5.279448427
H        1.451293007     -0.215203726     -6.179980270
C        0.887992411      0.186485039     -4.131300096
C       -0.506125534      0.085129430     -4.180711075
C       -1.385608857      0.075789877     -5.388386618
H       -2.115917254      0.895588963     -5.368250540
H       -1.956925688     -0.858040355     -5.473077354
H       -0.803560488      0.190316574     -6.307218409
C       -0.946593126      0.022133939     -2.836437833
C       -2.374345936     -0.154702856     -2.409633961
H       -2.643442896     -1.218646446     -2.550485778
N        0.093869881      0.059910254     -1.990106622
C        1.249073823      0.148181166     -2.740703595
C        2.543855882      0.102460927     -2.201001969
H        3.339189649      0.060184222     -2.940135048
C        2.951247111      0.095793360     -0.876133161
N        2.101440155      0.144854507      0.187367141
C        4.330172229      0.067097870     -0.436481584
C        5.519059622     -0.000093180     -1.335730123
H        5.515313148      0.812008779     -2.073188537
H        5.547824616     -0.942631106     -1.896632524
H        6.452160946      0.072973864     -0.769618202
C        4.294477425      0.113708023      0.931192007
C        5.439438490      0.075180436      1.893545611
H        6.343308049      0.454883891      1.401997526
H        5.245970060      0.760427962      2.729269630
C        5.714645256     -1.328261656      2.442478240
H        5.966175029     -2.020253227      1.631826891
H        4.833859724     -1.729033796      2.955382094
H        6.548592072     -1.316335723      3.153264110
C        2.890980793      0.157329396      1.300441686
C        2.417315160      0.210305704      2.608662398
H        3.154834037      0.245468887      3.405245818
C        1.068624557      0.214655805      2.992052433
C        0.560852912      0.300185945      4.337393329
C        1.353932509      0.404722841      5.594485489
H        0.686964606      0.505232425      6.454249556
H        2.025956558      1.271719763      5.578198990
H        1.978357931     -0.484083738      5.751750862
N        0.046627507      0.148837277      2.073741934
C       -1.076650741      0.183972536      2.797493663
C       -0.816780337      0.279301757      4.183053738
C       -2.075478293      0.389425369      4.893489619
O       -2.313373702      0.517622206      6.074492219
C       -3.194600854      0.301519305      3.779828964
H       -3.834481163      1.184459757      3.880283680
C       -4.005095690     -0.934291922      4.106034408
O       -3.751410024     -2.058285298      3.745688612
O       -5.014527215     -0.622650404      4.934824338
C       -5.692616652     -1.740455627      5.502401667
H       -6.174888802     -2.342384536      4.727728266
H       -6.436387941     -1.320182907      6.179562191
H       -4.989283835     -2.371709432      6.051510154
C       -2.437090523      0.236795410      2.463928216
C       -2.938201518      0.299899159      1.168580775
N       -2.080042912      0.138101526      0.070787264
C       -2.837912957      0.168568958     -1.019494565
C       -4.214156334      0.404462843     -0.692287757
C       -5.325016741      0.506673872     -1.684062645
H       -6.282824022      0.697917696     -1.192072601
H       -5.432029318     -0.421016651     -2.260449082
H       -5.158714996      1.319097613     -2.403897400
C       -4.283141583      0.485280796      0.684282786
C       -5.507208117      0.806767932      1.484991387
H       -6.389198616      0.399530484      0.976374772
H       -5.483192945      0.309890967      2.459334635
C       -5.691969326      2.313286394      1.694921884
H       -6.587200746      2.519443881      2.292141411
H       -4.830172328      2.749284517      2.212359149
H       -5.793606204      2.831227668      0.735172226
H       -3.015084236      0.384440734     -3.119476668
95
C20-protonated, one-electron-reduced PChlide isomer + NADPH (TS)
C       -9.550703128     -3.092758282     -0.952776100
H      -10.174361529     -2.196994737     -0.878870059
H       -9.473337114     -3.376583296     -2.004482825
H      -10.026349922     -3.910174176     -0.396879619
N       -8.214724122     -2.808251358     -0.430559658
C       -7.045183914     -3.225469313     -1.026020747
H       -7.108577780     -3.690649757     -2.015065902
C       -5.821141591     -3.055445571     -0.437524055
C       -5.663170787     -2.379085238      0.854526108
H       -4.861491610     -2.745753703      1.497630324
H       -4.912411168     -1.082845021      0.744968718
C       -6.936825120     -2.104944633      1.487592016
H       -6.954257110     -1.722034964      2.503184093
C       -8.121505670     -2.284044132      0.858824084
H       -9.072323880     -2.050233833      1.325218406
C       -4.600105152     -3.556874644     -1.118960265
N       -4.780023505     -4.568664659     -2.041729782
H       -3.909411645     -4.952034831     -2.385661283
H       -5.496182641     -5.255618241     -1.856727733
O       -3.496653358     -3.084013582     -0.897952610
Mg      -0.032887798      0.066160222      0.020890856
C        2.840291609      1.208455325     -5.301785486
H        3.183065091      1.780391919     -4.444039200
H        3.434539053      1.278126704     -6.208456772
C        1.716981334      0.477960018     -5.267230748
H        1.403930893     -0.011758085     -6.190611933
C        0.836542521      0.286657481     -4.125525706
C       -0.555958955      0.156372856     -4.175585034
C       -1.435650422      0.174058515     -5.383655465
H       -2.218079446      0.940443244     -5.308312110
H       -1.944223066     -0.787258897     -5.537007739
H       -0.863106172      0.391281779     -6.290134268
C       -0.988627502      0.016493751     -2.835575922
C       -2.391365716     -0.296643882     -2.407724467
H       -2.512747607     -1.392756679     -2.481490917
N        0.050445616      0.048760832     -1.989701197
C        1.200284616      0.195037745     -2.741052901
C        2.494635872      0.131612775     -2.209711342
H        3.283907646      0.111675163     -2.957354018
C        2.918168569      0.097639614     -0.892249016
N        2.075178833      0.144172335      0.181619234
C        4.296160656      0.070153691     -0.464020943
C        5.482067252      0.000166836     -1.367588938
H        5.454539730      0.783495582     -2.134841602
H        5.533931847     -0.961732803     -1.893062288
H        6.415709049      0.118825187     -0.809748182
C        4.269250232      0.121678109      0.906912063
C        5.420613504      0.090564712      1.862324425
H        6.323527788      0.460149428      1.360987595
H        5.235578744      0.787685031      2.690438688
C        5.694794168     -1.306281021      2.428083219
H        5.937679636     -2.009618692      1.624481676
H        4.815684740     -1.696849671      2.951844299
H        6.533701075     -1.289393147      3.133250148
C        2.871912916      0.165190404      1.282226816
C        2.400481578      0.232826331      2.600840096
H        3.140665899      0.276053809      3.394525470
C        1.061698891      0.234401397      2.979321591
C        0.550731109      0.290863839      4.336376439
C        1.350992162      0.377505744      5.589257872
H        0.690795825      0.414277748      6.459200575
H        1.984858095      1.272971302      5.599654819
H        2.016115531     -0.488191266      5.700068098
N        0.024596046      0.162543398      2.067716645
C       -1.095407239      0.164507666      2.799506004
C       -0.820848387      0.245204514      4.192588906
C       -2.076349989      0.259803026      4.919618742
O       -2.303183274      0.299950560      6.109463287
C       -3.204761881      0.210778411      3.807340147
H       -3.786613672      1.133961371      3.923593334
C       -4.111268666     -0.953293324      4.124817738
O       -4.008808597     -2.078498684      3.693151015
O       -5.045626687     -0.586843394      5.017942160
C       -5.821362715     -1.653869102      5.552822574
H       -6.393744578     -2.157610140      4.768333326
H       -6.492211170     -1.195530340      6.279721503
H       -5.175068155     -2.388321539      6.040387242
C       -2.453777478      0.127247394      2.491632371
C       -2.964635725      0.063236401      1.177221969
N       -2.134421243     -0.044601797      0.096942860
C       -2.908818680      0.058403109     -1.040199953
C       -4.232285320      0.290491770     -0.741218534
C       -5.390362956      0.477402936     -1.662435659
H       -5.910417133      1.426695741     -1.471037847
H       -6.136808110     -0.319331542     -1.542957229
H       -5.085199530      0.483209204     -2.713067796
C       -4.370787336      0.150860848      0.702048163
C       -5.424779036      0.949697609      1.450002306
H       -6.393689261      0.777455767      0.962908698
H       -5.540327696      0.574461138      2.473530817
C       -5.128357418      2.447571355      1.481857198
H       -5.918113335      2.995812984      2.007880792
H       -4.177670330      2.650426997      1.987201303
H       -5.049251746      2.851732189      0.466878953
H       -3.075878520      0.115447860     -3.156924857
95
C20-protonated, one-electron-reduced Chlide isomer + NADP+
C       -9.565304678     -2.960457933     -1.000979230
H       -9.840332161     -1.896408675     -0.993542091
H       -9.507516185     -3.299381280     -2.038223486
H      -10.351337419     -3.529882416     -0.492809695
N       -8.291536238     -3.186258463     -0.345057447
C       -7.105911080     -3.392734242     -1.022119784
H       -7.132758463     -3.533673508     -2.098272665
C       -5.895586450     -3.397950716     -0.385111253
C       -5.808503529     -3.133060999      1.016967354
H       -4.852295655     -3.099528763      1.522115472
H       -4.905771919     -0.582663963      1.067383982
C       -7.020628844     -2.931854193      1.693409980
H       -7.010109650     -2.754960999      2.764486797
C       -8.225116773     -2.956859028      1.042507102
H       -9.180296400     -2.817185857      1.533554813
C       -4.651762854     -3.616432633     -1.171860244
N       -4.785949179     -4.378138312     -2.313074183
H       -3.907517846     -4.617522970     -2.752591737
H       -5.483472404     -5.107343958     -2.318353280
O       -3.579349990     -3.127144232     -0.851601838
Mg      -0.022696377      0.102490429      0.034673394
C        2.783873602      1.355751021     -5.290112989
H        3.096592111      1.947672607     -4.434378402
H        3.378468331      1.446225895     -6.194632196
C        1.692914009      0.578418190     -5.255423823
H        1.402066690      0.069297265     -6.175349104
C        0.821033524      0.359780867     -4.111376442
C       -0.565417069      0.185262189     -4.155618574
C       -1.449457587      0.179004308     -5.360692728
H       -2.246596571      0.929746308     -5.286045430
H       -1.938088893     -0.793422885     -5.506885406
H       -0.883883976      0.402890286     -6.269794941
C       -0.989326548      0.028571443     -2.812032190
C       -2.374681063     -0.347486154     -2.368893219
H       -2.418260126     -1.451340072     -2.358450523
N        0.050657060      0.094307130     -1.972944163
C        1.196038171      0.276182198     -2.728484160
C        2.493107847      0.234660350     -2.206198387
H        3.275642693      0.244981774     -2.961662873
C        2.932563789      0.181724162     -0.894427631
N        2.094097561      0.182825851      0.186041664
C        4.309520665      0.159458037     -0.478605914
C        5.494507833      0.130886531     -1.385993492
H        5.415881833      0.880904773     -2.181879124
H        5.607795434     -0.845451375     -1.874173895
H        6.419919759      0.330581430     -0.837377379
C        4.289099401      0.158334941      0.896967388
C        5.447642548      0.103522288      1.842834659
H        6.337145799      0.522317112      1.356226794
H        5.253472853      0.749884044      2.709071660
C        5.761246622     -1.314886919      2.328705541
H        6.011538900     -1.967493040      1.485604611
H        4.897632379     -1.755065223      2.838888922
H        6.607409685     -1.316253787      3.025246813
C        2.897383748      0.167257935      1.275582333
C        2.425567876      0.159226858      2.605273586
H        3.167130954      0.183904571      3.398570931
C        1.098017301      0.111052623      2.979962064
C        0.582349453      0.111289918      4.351666611
C        1.388645832      0.153150391      5.601668322
H        0.733989666      0.182593520      6.475732635
H        2.042344108      1.033585164      5.625290342
H        2.035332143     -0.729214068      5.684606726
N        0.045443845      0.068953332      2.074042857
C       -1.070568923      0.055337652      2.811990954
C       -0.781509379      0.079018807      4.213623065
C       -2.041026762      0.119785209      4.946327732
O       -2.257945025      0.089491904      6.136916321
C       -3.163459713      0.249320371      3.836540438
H       -3.569541771      1.261441946      3.972893411
C       -4.282328114     -0.719218436      4.131467757
O       -4.405229364     -1.833325140      3.677844842
O       -5.132987002     -0.178235448      5.017496966
C       -6.162482269     -1.041774710      5.484453033
H       -6.875304274     -1.261798169      4.683790862
H       -6.659431268     -0.501445474      6.290541381
H       -5.741576555     -1.980106195      5.854034297
C       -2.429777983      0.087280044      2.519573577
C       -2.916268575      0.139769229      1.196970739
N       -2.119608226      0.014897430      0.127724800
C       -2.922324015      0.075797885     -1.031123952
C       -4.220741435      0.306597327     -0.735331388
C       -5.395627429      0.407694384     -1.643025999
H       -5.969692978      1.326753149     -1.460032918
H       -6.087260901     -0.433942138     -1.496108870
H       -5.102132953      0.412610156     -2.697106291
C       -4.350368810      0.322741320      0.763460506
C       -5.073473495      1.548296142      1.348312563
H       -6.075265108      1.585288414      0.901018644
H       -5.236532213      1.404034961      2.422826794
C       -4.348626564      2.864944268      1.099652123
H       -4.928452629      3.712779023      1.479971334
H       -3.371021123      2.878597521      1.595189393
H       -4.178114884      3.022937029      0.028809508
H       -3.080604732     -0.039212911     -3.146811453
