# Supplementary material for: An Alternative Proposal for the Reaction Mechanism of Light-Dependent Protochlorophyllide Oxidoreductase
Source: ACS Catal. 2022 Feb 7;12(4):2589–605. doi: 10.1021/acscatal.1c05351 (PMC9778109; doi:10.1021/acscatal.1c05351)
Supplement: Supplementary file 1 — cs1c05351_si_001.zip [file cs1c05351_si_001.zip › Marcus_parabolas.xyz]

24
phenolate + 2 waters
C       27.399252235     55.201938103     72.178387751
H       28.352624782     55.656097495     72.472232672
H       27.333284217     54.205454890     72.633977193
H       27.417548705     55.077708719     71.089264745
C       26.209869904     56.091417391     72.613347755
H       25.286664379     55.544030652     72.362182848
H       26.219617147     56.154425427     73.710616350
C       26.135817448     57.493223306     72.059056720
C       25.860298276     57.762634682     70.709195028
H       25.782834721     56.929141736     70.007131523
C       26.212531475     58.605788172     72.907599574
H       26.420667149     58.441857945     73.967496567
C       25.660375746     59.051895173     70.235694090
H       25.440841022     59.230004434     69.184338277
C       26.013463519     59.902861825     72.459491647
H       26.071182750     60.745205195     73.146100556
C       25.698985738     60.190523658     71.097345559
O       25.455109251     61.389546711     70.687035072
O       25.046881012     63.079636789     72.750500997
H       25.290918403     62.545729346     71.944414343
H       24.326903513     62.544434673     73.105398972
O       25.226717502     62.259031541     68.106410056
H       25.272192448     61.927868265     69.040740525
H       24.397038712     62.750366682     68.038370772

24
oxidized phenolate + 2 waters
C       27.540121956     55.449895733     72.347104404
H       28.147213278     55.997144556     73.075188770
H       27.512942205     54.396643982     72.642213527
H       28.034846001     55.521553721     71.373011206
C       26.101189715     56.016227662     72.285981044
H       25.520857193     55.410551049     71.578254734
H       25.631282495     55.887666807     73.268003102
C       25.999727594     57.461266623     71.882447029
C       25.998601062     57.839604115     70.516165323
H       26.117747968     57.067541729     69.758862340
C       25.862347359     58.470969346     72.862568851
H       25.873355845     58.184455594     73.912047752
C       25.824693073     59.146902413     70.134781080
H       25.806805783     59.454755519     69.092520695
C       25.687937327     59.788633224     72.519598577
H       25.561331259     60.577005959     73.258923384
C       25.631706146     60.180401708     71.127677117
O       25.403775770     61.374525319     70.794744312
O       25.197838176     62.861178267     73.242383996
H       25.303571996     62.552909450     72.323336507
H       24.251274942     63.032777139     73.316209064
O       25.524880549     62.377630304     67.982614402
H       25.321388049     62.159536404     68.906557204
H       24.697069608     62.694603835     67.597045630


25
phenol + 2 waters
C       27.598283869     55.563386782     72.942226475
H       27.356570865     55.938924586     73.942124644
H       27.778423036     54.487123046     73.028391750
H       28.527170512     56.043568971     72.616867807
C       26.452737064     55.830741116     71.936623130
H       26.709042478     55.349982869     70.984367718
H       25.555865743     55.304946174     72.296685378
C       26.097292424     57.269174673     71.663541350
C       25.759800830     57.657485087     70.363192339
H       25.824989856     56.927797728     69.558572848
C       26.007280710     58.234196830     72.668643373
H       26.260734204     57.973072469     73.693308521
C       25.331949543     58.943830706     70.072087108
H       25.063947973     59.231627118     69.059482118
C       25.585181909     59.532638145     72.394844451
H       25.511957482     60.266318497     73.194633992
C       25.237509001     59.889945439     71.091964111
O       24.798118021     61.131442223     70.757574192
H       24.886584939     61.774870274     71.506930089
O       25.355952117     63.347948616     72.117200928
H       26.174918262     63.333534526     72.628600243
H       25.641927230     63.610101435     71.211900104
O       26.169710046     63.142860456     69.534260389
H       25.799666975     62.252300550     69.703095369
H       25.734406606     63.426071630     68.718963634

25
oxidized phenol + 2 waters
C       27.542916061     55.602053256     72.344106725
H       27.774858240     56.084969560     73.298244190
H       27.635302830     54.520759971     72.476848655
H       28.282731482     55.923464723     71.605465990
C       26.105534006     55.934162863     71.876527907
H       25.895486921     55.409028264     70.939485518
H       25.396661895     55.570022063     72.630194056
C       25.919589406     57.403358736     71.693154367
C       25.989521408     58.010806762     70.408394979
H       26.154953100     57.381065927     69.538877637
C       25.703067758     58.234925508     72.833011304
H       25.650828895     57.770931382     73.814296574
C       25.843499655     59.363453920     70.253039539
H       25.881986580     59.863799696     69.287773313
C       25.552643268     59.586927867     72.712385401
H       25.377350255     60.224108326     73.574487552
C       25.621592927     60.178410676     71.410319673
O       25.490029202     61.452005538     71.212427827
H       25.334471535     61.982709881     72.062609597
O       25.090811349     62.768813112     73.418184918
H       25.766714142     63.419823681     73.657111891
H       24.243681274     63.232323682     73.490456819
O       25.710041712     62.317455768     67.585176393
H       26.489974347     62.641821092     67.118067310
H       24.982778988     62.516256386     66.980218796


77
PChlide + H2O
Mg      19.881652979     65.183424146     72.814716583
C       17.527981062     60.032704510     70.153322473
H       17.330730757     60.114770741     71.218411836
H       16.975587442     59.272545656     69.608499655
C       18.433135597     60.800397760     69.534767069
H       18.616510810     60.617614122     68.475258959
C       19.246116131     61.848495075     70.141910040
C       20.564890998     62.114464593     69.859166371
C       21.462094582     61.407129318     68.899913278
H       22.315315128     60.948114491     69.414385351
H       21.870471277     62.093626545     68.147544789
H       20.933907424     60.608335231     68.372382294
C       20.963471721     63.198367546     70.731728128
C       22.248977789     63.741027866     70.793705753
H       22.968473106     63.341942658     70.083724572
N       19.902141334     63.599502437     71.489970406
C       18.844376135     62.806525928     71.167629118
C       17.566841030     62.916837628     71.722438648
H       16.806518892     62.271866560     71.294586866
C       17.162541338     63.733501800     72.786028582
N       17.964163942     64.611379273     73.439387728
C       15.835594600     63.720662134     73.381692026
C       14.694468523     62.880707471     72.914188759
H       14.958423257     61.816129579     72.891170415
H       14.381800089     63.155484554     71.898850023
H       13.822925576     62.990896653     73.566051637
C       15.871899949     64.607127419     74.423154691
C       14.762890740     64.991215881     75.351368530
H       14.039019755     64.170003957     75.416461902
H       15.157660313     65.120645738     76.367236121
C       14.037479596     66.269577620     74.919082399
H       13.586192582     66.143839138     73.929264829
H       14.731324355     67.114895854     74.858341317
H       13.242700213     66.529346778     75.627247213
C       17.219402536     65.159368717     74.446467903
C       17.675669279     66.118320079     75.352820081
H       16.951817031     66.509549101     76.062681816
C       18.967537418     66.663699913     75.394280697
C       19.399464398     67.831679551     76.139153838
C       18.603826199     68.618323711     77.122691431
H       19.159324942     69.505426404     77.436739822
H       18.376538333     68.025562564     78.017731544
H       17.646174129     68.942992628     76.698360714
N       19.977995661     66.199657434     74.589958865
C       20.994960346     67.049967885     74.745830569
C       20.683222848     68.073273170     75.683777720
C       21.761712347     69.046690666     75.682552312
O       21.936378886     70.050516900     76.336445099
C       22.730712824     68.579322985     74.519398353
H       23.766097370     68.677928231     74.853777590
C       22.470899398     69.519270573     73.357282042
O       21.572259642     69.383713443     72.547769277
O       23.324532617     70.540664893     73.338450031
C       23.088317033     71.520048045     72.325582455
H       23.159716425     71.068350656     71.332956672
H       23.862823951     72.274147501     72.462337016
H       22.096264169     71.961233617     72.448072229
C       22.244628052     67.199310019     74.124578299
C       22.762849161     66.349017139     73.141928858
N       21.986784007     65.352233365     72.615099844
C       22.719936260     64.744764937     71.649939928
C       24.045058371     65.337334222     71.581538789
C       25.131538289     64.884921132     70.663440699
H       24.815608218     64.926852426     69.613619131
H       25.424584811     63.847920402     70.869730575
H       26.027631349     65.504085547     70.760691058
C       24.069553692     66.355404313     72.499919840
C       25.235364526     67.229244631     72.848249185
H       25.961574430     67.201639220     72.027329753
H       24.924632316     68.278214357     72.927582577
C       25.934626597     66.804151230     74.143192908
H       25.244171337     66.820890742     74.993253355
H       26.319505387     65.782661475     74.056621353
O       19.705638915     67.059199553     71.745979949
H       20.011265712     67.019550194     70.829913012
H       20.259431754     67.751891680     72.161157624
H       26.774458791     67.469300584     74.372525790

77
one-electron reduced PChlide + H2O
Mg      19.721658884     65.167746496     72.664724975
C       17.631690240     59.694897589     70.422705182
H       17.326018332     59.878773838     71.448165542
H       17.170845646     58.850151277     69.917200812
C       18.556992432     60.444826752     69.802130123
H       18.838682185     60.136717116     68.792558586
C       19.270505515     61.605039368     70.303588471
C       20.559111306     61.980826497     69.921723914
C       21.467146609     61.296457915     68.952706844
H       22.401709315     60.971927661     69.430177616
H       21.748484425     61.955845280     68.120335528
H       21.001186513     60.404126738     68.522978657
C       20.889563476     63.140288179     70.683143738
C       22.133967667     63.812615015     70.658592407
H       22.873704921     63.399100550     69.976936492
N       19.832834461     63.489446362     71.479163982
C       18.836855857     62.585740968     71.273707524
C       17.565461966     62.654570276     71.892819658
H       16.837081241     61.923299032     71.559092544
C       17.140285993     63.543746723     72.872300091
N       17.885569746     64.554304978     73.407406291
C       15.833692016     63.505555999     73.519768237
C       14.748852004     62.536012220     73.186969905
H       15.103327276     61.499348341     73.253615834
H       14.380896414     62.678618289     72.162385576
H       13.893178413     62.639175138     73.862460059
C       15.831234959     64.495633287     74.460251562
C       14.723846565     64.895464695     75.383664897
H       14.025932345     64.057976532     75.511925456
H       15.133094328     65.102262750     76.381824023
C       13.949714998     66.123623129     74.894198238
H       13.481930858     65.923566611     73.923924892
H       14.622167286     66.978049283     74.765255568
H       13.162442696     66.408258053     75.603320731
C       17.134860078     65.153296222     74.383510056
C       17.542542538     66.207307241     75.193636832
H       16.833604657     66.560672811     75.938499667
C       18.800938208     66.863704681     75.155294672
C       19.262330017     67.933777336     75.975147013
C       18.528392675     68.606610900     77.087028022
H       19.119187470     69.442791265     77.472232693
H       18.329839737     67.923816185     77.925357639
H       17.555349199     68.999910248     76.761536692
N       19.765824535     66.500265576     74.230811061
C       20.810671901     67.306765858     74.448762246
C       20.560068505     68.215958176     75.503319830
C       21.707133955     69.054890441     75.684592946
O       21.942847004     69.965520393     76.467110960
C       22.743267694     68.601106561     74.560385697
H       23.695348052     68.388019297     75.057762545
C       22.923788306     69.795615949     73.659111384
O       22.198912124     70.123801004     72.748046681
O       24.004838684     70.520612259     74.024405912
C       24.171800842     71.731359003     73.302410127
H       24.295833976     71.535576304     72.232929082
H       25.068663497     72.200352873     73.710822928
H       23.305448157     72.385096074     73.438738976
C       22.098990290     67.416015258     73.868846695
C       22.589109790     66.562165884     72.883047731
N       21.784173939     65.597305277     72.315372872
C       22.550289608     64.898647242     71.416133948
C       23.892256066     65.453304969     71.393650834
C       25.009669351     64.937233388     70.548092292
H       24.724054321     64.892235956     69.489448771
H       25.301048200     63.920163949     70.841904493
H       25.900189493     65.569323031     70.624362013
C       23.924415698     66.479519043     72.299327019
C       25.130645085     67.274181422     72.696549812
H       25.825208610     67.328389458     71.847910061
H       24.862453917     68.310145969     72.926660828
C       25.864105971     66.670867360     73.898745728
H       25.199891564     66.601490625     74.766734809
H       26.211400082     65.656695155     73.671453896
O       19.425677680     66.855001510     71.314262642
H       20.395576229     66.876445215     71.200980037
H       19.266706331     67.517303568     72.006681389
H       26.732887369     67.278156827     74.180579166


79
Chlide + H2O
Mg      -0.243006962     -0.564091344      0.030567570
C        5.332436457     -1.068995640     -2.582369188
H        4.576020231     -1.780174497     -2.902157272
H        6.258960816     -1.048439017     -3.148763370
C        5.157681094     -0.274635545     -1.519152479
H        5.985018881      0.371143836     -1.223163756
C        3.972339524     -0.210428596     -0.673667112
C        3.957706879     -0.013527171      0.687486815
C        5.116617924      0.176673693      1.606911768
H        5.185922222     -0.637190223      2.339857516
H        5.030826332      1.112576918      2.173065904
H        6.063106938      0.202616115      1.060237161
C        2.569026708     -0.060577068      1.096799323
C        2.112689294      0.101752679      2.418712334
H        2.880173265      0.293351082      3.164338055
N        1.774381167     -0.259032630      0.020355543
C        2.578126010     -0.328269738     -1.088468574
C        2.117729200     -0.386580668     -2.396372265
H        2.880751053     -0.352293099     -3.167503270
C        0.782645435     -0.418161910     -2.851402936
N       -0.306567613     -0.441384031     -2.046452415
C        0.381306721     -0.402936701     -4.241894902
C        1.313174926     -0.363658433     -5.407500930
H        2.061453559     -1.164012537     -5.355760103
H        1.861213257      0.585961141     -5.456233896
H        0.774799848     -0.477891800     -6.353097399
C       -0.992249025     -0.412683188     -4.248373699
C       -1.908719524     -0.354780972     -5.430112470
H       -1.412824616     -0.802924427     -6.299781129
H       -2.796329255     -0.973255582     -5.244213592
C       -2.346920090      1.071066415     -5.779018023
H       -1.480502123      1.695826577     -6.020328467
H       -2.864940700      1.539796582     -4.935474760
H       -3.022906719      1.075807679     -6.641499545
C       -1.407943160     -0.426591215     -2.860197577
C       -2.734080893     -0.392669130     -2.412356554
H       -3.506419805     -0.374472200     -3.177326910
C       -3.166085434     -0.333792611     -1.083942343
C       -4.517831791     -0.189052700     -0.598591025
C       -5.764991866     -0.111468774     -1.411053848
H       -6.635315225     -0.008524814     -0.758466563
H       -5.902417495     -1.008278285     -2.027803558
H       -5.746486247      0.748221310     -2.092280986
N       -2.273267913     -0.357555005     -0.023905787
C       -3.005943791     -0.208276451      1.076225933
C       -4.388228323     -0.110521428      0.782260798
C       -5.122064264      0.053389910      2.025374864
O       -6.308609284      0.184042714      2.231459006
C       -4.024423905      0.024444429      3.174772752
H       -4.270947553     -0.841572223      3.802543842
C       -4.181276455      1.265047438      4.024448647
O       -3.552766389      2.291024894      3.902047776
O       -5.149014030      1.088837816      4.933716671
C       -5.460920564      2.241857297      5.710415748
H       -4.589572890      2.568285956      6.285175163
H       -6.268205314      1.938445938      6.377101534
H       -5.785714531      3.062102426      5.065189603
C       -2.695665006     -0.103153068      2.451122207
C       -1.416268919     -0.051142630      2.961727480
N       -0.306480791     -0.131112692      2.162500671
C        0.806496254      0.101978508      2.890353177
C        0.465710022      0.447272897      4.330201644
C        0.751398631      1.920124014      4.631935314
H        0.490362034      2.156625887      5.669685237
H        0.158030349      2.568357304      3.977730013
H        1.808800350      2.161706173      4.480774016
C       -1.034099283      0.100332274      4.418628316
C       -1.315608888     -1.178946958      5.222595667
H       -0.677806708     -1.987453216      4.836958015
H       -2.351593455     -1.495081532      5.048338832
C       -1.089137281     -1.004240620      6.719366729
H       -1.753279089     -0.232893324      7.126534056
H       -1.287091098     -1.935333692      7.260919709
H       -0.058659236     -0.705127578      6.943008584
H        1.057300415     -0.174368573      5.015226689
O       -0.429353536     -2.665624773      0.395861456
H       -1.393889841     -2.766306234      0.376308375
H       -0.165259769     -2.855526252      1.307439024
H       -1.596246711      0.928424418      4.867476044

79
one-electron reduced Chlide + H2O
Mg      -0.225586330     -0.481574620      0.011521233
C        5.371617018     -1.061695275     -2.632674280
H        4.595686927     -1.692123051     -3.056646614
H        6.325591114     -1.038752552     -3.153320084
C        5.188057137     -0.361194912     -1.501709191
H        6.050526089      0.191072758     -1.121108399
C        3.991833328     -0.265066890     -0.685993595
C        3.972749856     -0.056511855      0.695910714
C        5.136949937      0.098448351      1.619078229
H        5.199984416     -0.726318830      2.342769653
H        5.073174307      1.026705357      2.203219122
H        6.086017003      0.118216009      1.073559124
C        2.604297465     -0.060190187      1.090419005
C        2.125752372      0.121099795      2.424351637
H        2.891521782      0.312474488      3.173535303
N        1.807083466     -0.236800635      0.002910203
C        2.613298552     -0.348846289     -1.099309268
C        2.132203567     -0.417523505     -2.421696892
H        2.891348350     -0.400486122     -3.197398477
C        0.810230669     -0.434518483     -2.862961042
N       -0.295363345     -0.429548080     -2.059194897
C        0.399165481     -0.437862643     -4.255642326
C        1.331239475     -0.436293448     -5.422192527
H        2.061993917     -1.252441867     -5.355563755
H        1.905066566      0.498052334     -5.481548738
H        0.791989950     -0.550588195     -6.368605260
C       -0.970347812     -0.429458234     -4.262889559
C       -1.888557505     -0.382957976     -5.443749070
H       -1.384635713     -0.805907534     -6.322766264
H       -2.760409992     -1.025373395     -5.260160468
C       -2.370194500      1.033335865     -5.774336107
H       -1.522153582      1.682482989     -6.018774580
H       -2.885054627      1.475556592     -4.915089220
H       -3.060105711      1.033091087     -6.627640098
C       -1.397206287     -0.413814532     -2.870546917
C       -2.725851464     -0.365301490     -2.442648627
H       -3.491275242     -0.359530486     -3.214935618
C       -3.178696173     -0.282579616     -1.104663661
C       -4.513050802     -0.157744526     -0.627221834
C       -5.764632114     -0.101969412     -1.438793636
H       -6.633318520     -0.007078643     -0.780801912
H       -5.902034411     -1.003462827     -2.052257535
H       -5.770290815      0.753698857     -2.128448494
N       -2.278411282     -0.290989909     -0.041813917
C       -3.014382128     -0.154092631      1.063144570
C       -4.391833993     -0.075598499      0.778469150
C       -5.122617338      0.059077747      2.005212080
O       -6.317477838      0.168994825      2.237216492
C       -4.019293263      0.021243519      3.164608240
H       -4.254920615     -0.869629237      3.761830962
C       -4.218602710      1.221984341      4.047350573
O       -3.687572758      2.303769237      3.937005924
O       -5.132380227      0.957830042      5.006634629
C       -5.485603731      2.075307652      5.805446930
H       -4.614255512      2.467539763      6.339593264
H       -6.233676875      1.712148236      6.512371265
H       -5.903778045      2.876136642      5.188719024
C       -2.687636530     -0.065172461      2.446687411
C       -1.411021665     -0.016988828      2.944495052
N       -0.295786938     -0.101686944      2.143102850
C        0.829717009      0.134362701      2.879448553
C        0.471033834      0.492628850      4.315511175
C        0.720062116      1.975723168      4.596642232
H        0.450090037      2.229359203      5.629741505
H        0.114223738      2.596188699      3.926687084
H        1.772146226      2.236590998      4.438779646
C       -1.022634440      0.120633204      4.404243091
C       -1.279305160     -1.174972040      5.188381621
H       -0.629799300     -1.965916080      4.786115483
H       -2.310776066     -1.503795062      5.011206710
C       -1.051096743     -1.026556860      6.688229853
H       -1.726744585     -0.272921127      7.110932246
H       -1.231424087     -1.970658222      7.215337195
H       -0.024803241     -0.712681783      6.912546408
H        1.072049817     -0.103072540      5.016110094
O       -0.612652224     -2.553026101      0.617874978
H       -1.553971098     -2.414782888      0.408312397
H       -0.544469568     -2.280697060      1.550192711
H       -1.597871685      0.930506713      4.871683976


90
C18-protonated PChlide
H        4.659150787     -3.696236409      0.300095851
Mg      -0.286801128     -0.732599666      0.051008197
C        5.301254465     -0.896090056     -2.591199507
H        4.550459255     -1.598206601     -2.944850210
H        6.222104201     -0.836809094     -3.163279144
C        5.123577380     -0.147031134     -1.496275408
H        5.937066627      0.504856173     -1.179646340
C        3.941572029     -0.150980505     -0.638261092
C        3.930272416     -0.022635918      0.728529153
C        5.079353297      0.195223153      1.653781810
H        5.100014263     -0.554009709      2.454382285
H        5.007276541      1.178940866      2.133776645
H        6.034728063      0.154072207      1.124420194
C        2.529161413     -0.124760000      1.137551510
C        2.088013525     -0.108471159      2.447013784
H        2.849743176     -0.028224254      3.216082505
N        1.732919906     -0.266919399      0.039142021
C        2.531584692     -0.257422755     -1.055158996
C        2.084782544     -0.250268590     -2.376838206
H        2.847206462     -0.164734219     -3.142885579
C        0.753459212     -0.241509281     -2.815897685
N       -0.328753374     -0.318402521     -2.011488194
C        0.350749485     -0.102097950     -4.217856156
C        1.293685533      0.021240152     -5.365287902
H        1.996152595     -0.820185516     -5.402220216
H        1.890573872      0.939009307     -5.295610232
H        0.760269798      0.048846785     -6.318862738
C       -1.010951453     -0.084372597     -4.223920632
C       -1.937138347      0.094652811     -5.383398905
H       -1.448519092     -0.264110480     -6.296331362
H       -2.822895654     -0.539588247     -5.251095423
C       -2.372194551      1.551216224     -5.580400345
H       -1.507082974      2.194512547     -5.769901616
H       -2.883414431      1.938418617     -4.692694762
H       -3.054700462      1.638292091     -6.431749791
C       -1.427468935     -0.205493476     -2.822706416
C       -2.738660300     -0.162796575     -2.379939565
H       -3.515731239     -0.066814592     -3.132320972
C       -3.158605541     -0.168594540     -1.029738128
C       -4.539648672     -0.005543144     -0.560344290
C       -5.751964794      0.159830732     -1.405478969
H       -6.641560696      0.260377404     -0.780013824
H       -5.895000100     -0.699942179     -2.071332939
H       -5.675488296      1.051584812     -2.039476849
N       -2.297385927     -0.289090675      0.007353371
C       -3.050446850     -0.189880060      1.126477779
C       -4.431557402     -0.023360378      0.805222612
C       -5.186766673      0.080664558      2.052048501
O       -6.369649327      0.219702926      2.238299129
C       -4.109012855     -0.019752993      3.201290754
H       -4.385894304     -0.881358443      3.821072491
C       -4.192216812      1.240114467      4.046180181
O       -3.473874154      2.202422732      3.917055994
O       -5.183280233      1.137802075      4.930160589
C       -5.437854031      2.314806823      5.703131344
H       -4.561866087      2.575071269      6.302722461
H       -6.283409920      2.066203765      6.342997784
H       -5.684773494      3.152217450      5.046816290
C       -2.783571728     -0.185313695      2.479386271
C       -1.466895621     -0.240957914      3.035756818
N       -0.342384437     -0.254259563      2.176053365
C        0.750835612     -0.170698908      2.911120012
C        0.418624096     -0.183397679      4.375028456
C        1.018003770      0.952851392      5.213645857
H        0.719785144      0.857859427      6.261820424
H        0.681921693      1.926146154      4.844660031
H        2.110381050      0.926659892      5.177949317
C       -1.070465450     -0.227102802      4.358875083
C       -1.863829980     -0.262651141      5.615954110
H       -1.754393905      0.714251967      6.111653143
H       -2.928877081     -0.381046671      5.413029880
C       -1.414202355     -1.368270204      6.579469264
H       -1.508087430     -2.355081566      6.114919592
H       -0.374269713     -1.238263810      6.894794306
O        4.106050528     -3.170699199      0.894476236
H        4.469171193     -2.933609229      2.662647976
H        4.056865457     -2.282429080      0.492930884
H       -2.038910780     -1.355764742      7.477140858
O        1.832031832     -3.168904621      4.228069657
H        0.798014975     -1.154131374      4.750824974
H        1.760634764     -3.914515200      4.838252132
O       -0.259786805     -2.752726129      0.224427881
H       -0.846361705     -3.377025377     -0.216356819
H        0.401744372     -3.277561369      0.788248485
O        1.476361072     -4.015458201      1.632868150
H        2.370077665     -3.818274815      1.296065478
H        1.495856061     -3.734781120      2.578231000
O        4.427210847     -2.662419165      3.603783689
H        5.184684897     -3.076329844      4.036252090
H        2.799643942     -2.989768477      4.143352486

90
C18-protonated one-electron reduced PChlide 
H        4.641143290     -3.729886988      0.310718062
Mg      -0.284665428     -0.735296126      0.047126541
C        5.298126084     -0.905933150     -2.596212240
H        4.545320092     -1.605929103     -2.949830133
H        6.217815048     -0.846906292     -3.170188021
C        5.124378338     -0.159795040     -1.498667717
H        5.939998867      0.488969927     -1.181089448
C        3.943172400     -0.162772461     -0.639659029
C        3.932633752     -0.036884397      0.727290202
C        5.083452106      0.170591101      1.652899750
H        5.096899756     -0.578734808      2.453554997
H        5.022008440      1.155498923      2.131992165
H        6.038298867      0.119113560      1.123382787
C        2.531216199     -0.135271918      1.136441385
C        2.089462893     -0.114502690      2.445857861
H        2.852059701     -0.027140729      3.213416741
N        1.734583180     -0.274957493      0.038370714
C        2.532670313     -0.262909496     -1.056504261
C        2.085541677     -0.244443588     -2.377859676
H        2.848614153     -0.157034347     -3.143081291
C        0.754143822     -0.228122515     -2.816611300
N       -0.327457177     -0.307277748     -2.012194841
C        0.350689993     -0.082987099     -4.217962043
C        1.293498313      0.041393545     -5.365374428
H        1.989746886     -0.804909476     -5.408212017
H        1.896814231      0.954487462     -5.290231623
H        0.759536170      0.079025554     -6.318298460
C       -1.010889299     -0.065629561     -4.223238989
C       -1.937758386      0.116144703     -5.381678153
H       -1.449607814     -0.239607231     -6.296012256
H       -2.823092675     -0.518938645     -5.250609073
C       -2.373992547      1.573053042     -5.573907335
H       -1.509469964      2.217529335     -5.762008752
H       -2.885371509      1.957029017     -4.684886367
H       -3.056945264      1.662163438     -6.424708890
C       -1.426449418     -0.192462677     -2.821875012
C       -2.737931963     -0.158533820     -2.378730684
H       -3.514894840     -0.059676951     -3.130842857
C       -3.158346961     -0.176041154     -1.028911838
C       -4.539265580     -0.014042676     -0.558935624
C       -5.750852142      0.157969396     -1.403795524
H       -6.640537719      0.257857251     -0.778357946
H       -5.895484708     -0.698360207     -2.073706350
H       -5.671815811      1.052476841     -2.033568704
N       -2.297511118     -0.302948245      0.008258131
C       -3.050521067     -0.205250032      1.127756105
C       -4.431447471     -0.037042625      0.806585540
C       -5.186345263      0.067053759      2.053647922
O       -6.369466982      0.203274401      2.240099105
C       -4.108454314     -0.031960629      3.202624743
H       -4.385960753     -0.892417827      3.823723256
C       -4.193039286      1.229521586      4.044970215
O       -3.479643788      2.194732064      3.909970592
O       -5.180970600      1.125874240      4.932262061
C       -5.438238315      2.304418549      5.702255107
H       -4.561755260      2.569780742      6.298856243
H       -6.281228611      2.054365589      6.344913252
H       -5.689945467      3.138687290      5.043801669
C       -2.782979399     -0.198477090      2.480607968
C       -1.465617745     -0.247061938      3.036296138
N       -0.341471296     -0.264338421      2.175629655
C        0.752034599     -0.171528190      2.909789470
C        0.420296016     -0.168374882      4.373966096
C        1.010678591      0.988134704      5.192075300
H        0.711874382      0.910810320      6.241492491
H        0.667762373      1.951655875      4.804229239
H        2.103250080      0.969212265      5.157571527
C       -1.068620061     -0.219411441      4.358974150
C       -1.861433463     -0.244905726      5.616767365
H       -1.770196091      0.743450373      6.093165649
H       -2.923915054     -0.386676909      5.414758308
C       -1.393525180     -1.323410816      6.601951791
H       -1.468713169     -2.320669205      6.156801099
H       -0.356954743     -1.168317461      6.916850587
O        4.101995734     -3.190866536      0.905722418
H        4.455743363     -2.965372242      2.679038157
H        4.066076450     -2.304147610      0.499809577
H       -2.020271612     -1.304701318      7.498112585
O        1.818958859     -3.150849622      4.242755448
H        0.805081794     -1.129515099      4.767307812
H        1.768076267     -3.925576704      4.817764114
O       -0.237664768     -2.759709029      0.169345470
H       -0.936011952     -3.358002375     -0.118523041
H        0.399540633     -3.276936954      0.767326909
O        1.459242208     -3.993721528      1.649292532
H        2.349502761     -3.802107272      1.300217057
H        1.481387057     -3.679504329      2.584167031
O        4.417941333     -2.676838250      3.614996968
H        5.169400245     -3.093590606      4.055287728
H        2.782697418     -2.952697877      4.156597405

20
NADPH
C       27.546671460     68.749526336     67.534497081
H       28.181248642     69.535115514     67.111737451
H       27.458526072     67.951803550     66.791935330
H       28.045032145     68.342624084     68.426296968
N       26.237439028     69.283783004     67.824995599
C       25.129712149     68.476693722     67.794602452
H       25.281628776     67.513304770     67.315039663
C       23.933200408     68.816143625     68.323263038
C       23.737249678     70.095979030     69.101275277
H       22.895085640     70.668750771     68.682707757
H       23.424226688     69.863786253     70.130647223
C       24.998772006     70.912700509     69.082649197
H       24.994230653     71.887198286     69.562326735
C       26.128151611     70.503039252     68.498297995
H       27.032973221     71.103261845     68.493523100
C       22.775951090     67.907990594     68.255069436
N       22.817352766     66.895226706     67.311094085
H       21.942301920     66.394398310     67.235340011
H       23.258139951     67.099232779     66.426297374
O       21.829694554     68.019353181     69.023393134


20
one-electron oxidized NADPH
C       27.572511890     68.784209075     67.534199433
H       28.112103910     69.605576655     67.058787357
H       27.458960842     67.966166950     66.823139726
H       28.133041831     68.434651757     68.407226404
N       26.252818828     69.251702008     67.957886187
C       25.160232292     68.441464284     67.814664416
H       25.349482770     67.470342868     67.370316036
C       23.924813211     68.820892053     68.249709587
C       23.722008770     70.124023330     68.930335436
H       22.919056162     70.701148290     68.436059152
H       23.281177496     69.927548841     69.926537439
C       24.954843074     70.931294679     69.029758538
H       24.912707517     71.912398155     69.492009547
C       26.145301302     70.481024022     68.556267510
H       27.063868044     71.052436954     68.624958141
C       22.748907603     67.883456926     68.246539083
N       22.676549836     66.994237021     67.226927617
H       21.866578460     66.387138152     67.216277819
H       23.119337312     67.170168209     66.337477215
O       21.974040223     67.940646261     69.182363779
