# Supplementary material for: An Alternative Proposal for the Reaction Mechanism of Light-Dependent Protochlorophyllide Oxidoreductase
Source: ACS Catal. 2022 Feb 7;12(4):2589–605. doi: 10.1021/acscatal.1c05351 (PMC9778109; doi:10.1021/acscatal.1c05351)
Supplement: Supplementary file 1 — cs1c05351_si_001.zip [file cs1c05351_si_001.zip › NADPH_PChlide_COOH.xyz]

127
reactant (ground state)
C       30.771184100     54.502276417     64.070636465
H       29.813399014     54.928181659     63.739527193
H       31.229180770     55.190797719     64.785520612
H       31.434549612     54.425269730     63.203538591
N       30.613434747     53.204112714     64.683654202
C       30.438235449     53.076631174     66.030533636
H       30.633605636     53.985089305     66.594237022
C       30.048754223     51.931437254     66.641411159
C       29.654169349     50.705004774     65.847327785
H       30.201913270     49.823592704     66.212138187
H       28.593118205     50.460064509     66.006017067
C       29.925536307     50.925178685     64.384779049
H       29.777998269     50.093341647     63.702416228
C       30.351396073     52.087176493     63.883133325
H       30.545720793     52.234240377     62.825451203
C       29.923150509     51.851488538     68.100323069
N       30.503071229     52.781859490     68.882824801
H       30.301934293     52.805921115     69.896786760
H       31.208794925     53.398163066     68.516464881
O       29.269420891     50.911537394     68.604163886
Mg      24.733445887     51.078266809     70.962387285
C       27.372286888     54.026582709     76.374189272
H       28.288611518     54.322253024     75.871964554
H       27.345520705     54.144885215     77.453557731
C       26.330526604     53.505748573     75.713534830
H       25.466225416     53.184039738     76.295209564
C       26.230059990     53.311718905     74.274565936
C       26.757525665     54.074589592     73.256929098
C       27.587090596     55.309406032     73.352672896
H       27.419940155     55.817653031     74.307647335
H       27.349938850     56.014379882     72.547991491
H       28.659032672     55.079183695     73.283073502
C       26.325987186     53.446453928     72.016105706
C       26.639241919     53.859856006     70.713722663
H       27.274366947     54.739524461     70.630909095
N       25.574035840     52.354697294     72.295519595
C       25.481745146     52.225068094     73.635582479
C       24.883270727     51.151360920     74.307861848
H       24.986410594     51.154106617     75.389482066
C       24.184244140     50.057810363     73.762288144
N       23.886811643     49.908063953     72.462922413
C       23.624843308     48.943113296     74.514177695
C       23.788291736     48.760374792     75.988493593
H       24.842056257     48.625064496     76.263283541
H       23.240974575     47.884637215     76.349298103
H       23.420627055     49.630708620     76.546853240
C       22.943461422     48.156787212     73.644090188
C       22.206035219     46.882688866     73.901638189
H       21.914099653     46.834637515     74.957393979
H       21.266507463     46.878377297     73.333148741
C       23.021683666     45.636205049     73.544045322
H       23.939432160     45.589512201     74.139501999
H       23.315087433     45.647020825     72.489004844
H       22.445314387     44.723119346     73.730536064
C       23.117010861     48.794039856     72.351961334
C       22.530559928     48.355265163     71.179945764
H       21.870131709     47.494794324     71.234123743
C       22.724443314     48.935953909     69.926000806
C       22.097009775     48.499406525     68.718034386
C       21.090792609     47.414462547     68.552279537
H       21.460237982     46.459833171     68.946706693
H       20.848399052     47.277441436     67.495914290
H       20.161957548     47.647574162     69.087389098
N       23.588487634     49.967374466     69.696388865
C       23.565098903     50.197088834     68.390077860
C       22.663212617     49.308105519     67.732584879
C       22.723514981     49.572220262     66.318828719
O       22.142620029     49.035900822     65.389185369
C       23.777955550     50.742609752     66.130961462
H       23.244630463     51.547604601     65.611799404
C       24.884817974     50.217472156     65.254299037
O       25.910987368     49.696661643     65.641355479
O       24.593072131     50.358913297     63.955040320
C       25.547876947     49.799179238     63.050434812
H       25.662261174     48.728299180     63.233471488
H       26.517473981     50.290202975     63.169389338
H       25.146045872     49.977431440     62.053303338
C       24.232882355     51.105116841     67.538585408
C       25.123546273     52.110311599     67.978541574
N       25.340597158     52.283482736     69.322297433
C       26.208416122     53.306944855     69.486836851
C       26.605844462     53.819569537     68.189115649
C       27.594255080     54.918998313     67.961472976
H       28.492302392     54.767285184     68.570946379
H       27.192961686     55.909836388     68.217242476
H       27.911051880     54.958442075     66.914765617
C       25.919016462     53.092233199     67.245095390
C       26.004960971     53.383192411     65.777284408
H       27.059959198     53.390358800     65.473051676
H       25.514909574     52.624787472     65.163281573
C       25.376225381     54.746042632     65.424538784
H       25.683897660     55.520858411     66.131801321
H       25.704169760     55.051313906     64.424156055
C       23.872066377     54.622111062     65.342788514
O       23.381389240     53.895520084     64.496125306
O       23.113178204     55.300712888     66.180761740
H       23.592220078     55.583878837     67.035420723
O       29.751316576     52.914020864     71.599268256
H       28.830707067     53.209177805     71.515930925
H       29.642157914     51.951923455     71.761426163
O       22.928785126     52.419172326     71.242600091
H       22.527219204     52.814927827     70.438654172
H       23.280757686     53.165635361     71.743866976
O       27.158892299     49.113034496     68.230550597
H       26.571749122     49.300498349     67.478846141
H       27.874591200     49.771434641     68.158961954
O       26.366359230     49.772959773     70.744724521
H       27.248113039     50.024308992     71.083250052
H       26.532991199     49.469542704     69.816013256
O       22.258172962     53.568586311     68.851220207
H       21.442123444     53.809391386     68.309409028
H       22.712232900     52.893022747     68.322764099
O       21.139903627     52.551695571     65.331719768
H       21.795786275     53.162064146     64.941119853
H       20.985232263     51.903783896     64.607761402
O       23.938564822     55.642473905     68.566927057
H       23.294397389     54.926396953     68.822871500
H       24.800297950     55.241518014     68.759139051
O       20.396116310     54.334417701     67.170142901
H       20.962460372     54.990083929     66.734267321
H       20.387371897     53.599168802     66.510204174
O       29.080239735     50.316433146     71.212488963
H       29.511603509     49.468912131     71.379949873
H       29.210584564     50.502453000     70.245385148
O       21.524761908     50.759663327     63.293387041
H       22.404548353     51.113591128     63.103685324
H       21.722935132     50.003685559     63.881903735
127
reactant (1st excited state)
C       30.755185368     54.487891384     64.062491920
H       29.823953922     54.961933657     63.721936439
H       31.249794365     55.161889614     64.766859266
H       31.414621906     54.358073828     63.198527055
N       30.520645942     53.212507577     64.697398710
C       30.372021491     53.108158543     66.049011229
H       30.647494160     54.006481827     66.595502970
C       29.925053482     51.994652728     66.679400601
C       29.421986296     50.797943795     65.901302384
H       29.875190607     49.873892539     66.287704058
H       28.340334998     50.658918263     66.050395743
C       29.730220054     50.963525650     64.439203641
H       29.560457683     50.119890731     63.776891130
C       30.211954106     52.093816203     63.916249051
H       30.427327840     52.208273129     62.858595009
C       29.843144972     51.914869592     68.141080350
N       30.469740586     52.818372253     68.917204972
H       30.257240339     52.866058206     69.926402967
H       31.101345507     53.496874070     68.527141179
O       29.182295599     50.986798584     68.659850249
Mg      24.731288597     51.031986681     70.951499358
C       27.301188529     54.054205640     76.365014620
H       28.196849515     54.414048733     75.867761212
H       27.263704691     54.164080792     77.444902344
C       26.295278444     53.468975291     75.698659051
H       25.456535146     53.087900568     76.282992483
C       26.195628487     53.280128630     74.262482594
C       26.702903689     54.062913600     73.237513038
C       27.498277701     55.320650869     73.336948932
H       27.294973185     55.833525429     74.282682230
H       27.259010349     56.013315853     72.522102927
H       28.578673671     55.123967641     73.296774957
C       26.281198057     53.433163641     72.009115207
C       26.563732206     53.856081821     70.698204972
H       27.173612779     54.752683099     70.614001234
N       25.553388938     52.311825914     72.290352879
C       25.473359868     52.181599524     73.625422609
C       24.888007986     51.086153764     74.305910800
H       25.031753425     51.070338309     75.382690651
C       24.177948782     50.013941606     73.766013641
N       23.852652879     49.888637155     72.458122591
C       23.632490657     48.890086045     74.502231363
C       23.815990333     48.682400298     75.970767639
H       24.873787685     48.544511248     76.228192879
H       23.275190836     47.799579502     76.323732169
H       23.454962966     49.542429746     76.549253829
C       22.945592993     48.111987240     73.626384027
C       22.221642895     46.827645025     73.871051076
H       21.926039814     46.768762212     74.925309073
H       21.284003076     46.817062015     73.299375330
C       23.052316378     45.593247628     73.506442500
H       23.972114381     45.555877808     74.099360293
H       23.343180826     45.612549117     72.450699160
H       22.488006041     44.672117913     73.689518731
C       23.104924086     48.766581073     72.344304995
C       22.536249968     48.313081978     71.159043982
H       21.874247048     47.453912075     71.215361918
C       22.741905638     48.872769991     69.899931673
C       22.109072352     48.440317087     68.704988347
C       21.093111813     47.362219428     68.553107033
H       21.459356251     46.397974098     68.930401745
H       20.836549739     47.235087672     67.498520496
H       20.169007979     47.594425339     69.098672016
N       23.627241240     49.896910104     69.667850953
C       23.584399350     50.129278794     68.363581625
C       22.676879262     49.242508743     67.705219660
C       22.719898792     49.507128616     66.304387525
O       22.126897340     48.970939143     65.369013890
C       23.770790137     50.684330238     66.116683827
H       23.247359622     51.502041867     65.605674453
C       24.874790135     50.155173024     65.241207524
O       25.900574764     49.629077602     65.627412416
O       24.576179440     50.287499435     63.943092168
C       25.513321273     49.701872125     63.037673025
H       25.623516187     48.634545035     63.242464247
H       26.487794232     50.189214750     63.130783738
H       25.097471215     49.860871588     62.042989124
C       24.240783117     51.051473890     67.510500662
C       25.106057029     52.074666392     67.945239502
N       25.295178570     52.258487178     69.300606914
C       26.151311045     53.302568628     69.464644338
C       26.543343280     53.820284249     68.176892533
C       27.472959890     54.967921771     67.959618668
H       28.327078340     54.921526587     68.644499411
H       26.962116772     55.926440223     68.119337552
H       27.875115644     54.965861817     66.941232137
C       25.884467205     53.075103523     67.224350396
C       25.986128523     53.346458645     65.753224440
H       27.043545798     53.331919616     65.456416394
H       25.489218488     52.582959402     65.150659353
C       25.386996613     54.711498221     65.364076168
H       25.698548362     55.493242317     66.060947614
H       25.739846609     54.987390102     64.362762598
C       23.880717444     54.629923890     65.257633944
O       23.368562571     53.841941798     64.484478788
O       23.140021295     55.441160386     65.995714284
H       23.661661010     55.872459941     66.742549329
O       29.722125167     52.960626703     71.651804057
H       28.799657684     53.256347338     71.614102989
H       29.619989426     51.997155270     71.807395972
O       22.839351991     52.278594482     71.216843125
H       22.787602903     53.128160821     70.728361526
H       22.822965885     52.503799157     72.155056485
O       27.160456679     49.095784926     68.249009442
H       26.571187822     49.248909325     67.490610150
H       27.842104203     49.789905533     68.179760558
O       26.366330038     49.745719751     70.764812572
H       27.245352713     50.018905853     71.097994548
H       26.532574198     49.432719476     69.838489123
O       22.999498811     54.193713712     69.266022962
H       22.223374642     54.034024268     68.641251496
H       23.640367535     53.486748685     69.066389376
O       20.997246943     52.648587138     65.231236775
H       21.723194833     53.148554156     64.815480489
H       20.925004198     51.858997412     64.649806922
O       24.209678940     56.315696388     68.198387648
H       23.796543615     55.569131070     68.722938317
H       23.775807728     57.118682557     68.514776104
O       21.038777680     53.995499615     67.528574297
H       21.243540485     54.755889174     66.965239761
H       20.966319861     53.270568443     66.859094053
O       29.041514836     50.356338688     71.251372753
H       29.498165161     49.516564474     71.390096913
H       29.167917278     50.570049337     70.287832002
O       21.484340813     50.691733740     63.366419415
H       22.339786201     51.065163251     63.115277349
H       21.737378765     49.955487726     63.967254720

127
reactant (2nd excited state)
C       30.742696837     54.506685560     64.071495281
H       29.801485989     54.953436862     63.721346454
H       31.208121719     55.191493926     64.785197902
H       31.416215234     54.402981746     63.214744828
N       30.541364979     53.221057852     64.696035243
C       30.377694855     53.106362553     66.045255770
H       30.611684030     54.011659462     66.599345758
C       29.961525598     51.975980586     66.665593493
C       29.512210697     50.764130990     65.878312083
H       29.997947427     49.857745384     66.267313600
H       28.434883754     50.583785265     66.015342730
C       29.830103431     50.947708944     64.420112794
H       29.695448903     50.102825368     63.751320953
C       30.279477257     52.096173455     63.907477468
H       30.502206853     52.222054608     62.852606214
C       29.864102913     51.894495064     68.126657194
N       30.482165215     52.802084137     68.904160667
H       30.256418643     52.863910359     69.911353514
H       31.117113818     53.476410507     68.512061087
O       29.205326458     50.961534438     68.638902015
Mg      24.728553611     51.029972362     70.958554136
C       27.291443347     54.068979414     76.367211601
H       28.184217510     54.430572799     75.865999525
H       27.258106723     54.179593297     77.447190088
C       26.286723907     53.477999994     75.705103306
H       25.450393965     53.093705557     76.290296729
C       26.187593165     53.285112775     74.268850501
C       26.687127536     54.064560599     73.244294831
C       27.477328096     55.324530341     73.333885125
H       27.284097903     55.839219643     74.280663641
H       27.227358577     56.012173621     72.517883251
H       28.557143159     55.128048911     73.277914217
C       26.267844687     53.425643960     72.008410183
C       26.559544614     53.855336895     70.701064970
H       27.161363533     54.757622107     70.620590192
N       25.548787396     52.308147220     72.291544874
C       25.467846630     52.179602908     73.633239248
C       24.882832674     51.094778545     74.314991553
H       25.009217629     51.083960359     75.393393725
C       24.174465503     50.009296646     73.768201909
N       23.847939130     49.883324890     72.464445262
C       23.635724717     48.882625601     74.507838557
C       23.826319044     48.679432785     75.975482996
H       24.885944019     48.547000674     76.229505960
H       23.291177453     47.794751645     76.332630926
H       23.464306800     49.539166047     76.554326396
C       22.945383449     48.103445647     73.636108429
C       22.223437088     46.818896873     73.882445107
H       21.937908177     46.754582149     74.939192756
H       21.280937303     46.811851525     73.318612496
C       23.049620536     45.585452957     73.503646721
H       23.973674150     45.543049931     74.089533128
H       23.332130464     45.610723604     72.445845558
H       22.485344764     44.663964435     73.685732643
C       23.097430143     48.755981792     72.351574456
C       22.527825555     48.301388757     71.167975656
H       21.865139156     47.442987410     71.218444723
C       22.747855786     48.868468535     69.916024505
C       22.112955674     48.433035447     68.710411096
C       21.096858056     47.357186051     68.558412776
H       21.466323967     46.396255691     68.939855575
H       20.832980618     47.229278091     67.506087457
H       20.180104380     47.592005308     69.114683226
N       23.625961486     49.891249013     69.680201723
C       23.581574206     50.126679799     68.373016182
C       22.673291349     49.235509691     67.717942031
C       22.708437891     49.507821028     66.310523229
O       22.113539881     48.971473432     65.384383608
C       23.752520681     50.686210036     66.116864961
H       23.224979026     51.498814213     65.602224487
C       24.857363099     50.158654941     65.237246465
O       25.884349030     49.638595302     65.624656261
O       24.563419389     50.298119517     63.938531239
C       25.518449192     49.740743044     63.033442831
H       25.650594639     48.674081886     63.228646639
H       26.481759664     50.247413607     63.138363056
H       25.106268767     49.900912842     62.037428551
C       24.222744596     51.044456136     67.514890622
C       25.096305123     52.074767295     67.950499231
N       25.284330323     52.259118437     69.304962999
C       26.145033798     53.303109677     69.469970390
C       26.538413711     53.814731688     68.176603160
C       27.473016098     54.956479158     67.958316483
H       28.327056955     54.905005978     68.643484358
H       26.968188083     55.917858058     68.123592915
H       27.871596285     54.956154816     66.938530847
C       25.874882078     53.068574674     67.225841699
C       25.977362411     53.337147948     65.753814726
H       27.035392910     53.320643311     65.458563089
H       25.478965299     52.575866466     65.149839796
C       25.383134973     54.704897767     65.364155584
H       25.699965353     55.484333663     66.061150511
H       25.732963091     54.981423626     64.361782474
C       23.876344185     54.629846611     65.262350315
O       23.357838262     53.841000430     64.493688656
O       23.141584841     55.447443377     65.998786469
H       23.664780882     55.880310865     66.744679689
O       29.681776587     52.980957334     71.601309959
H       28.756335780     53.256827542     71.502603333
H       29.589456743     52.019606140     71.776140008
O       22.828299774     52.294858370     71.237605101
H       22.780855158     53.143614818     70.749791504
H       22.835631797     52.521133060     72.175598386
O       27.156901439     49.092948530     68.244480645
H       26.562083846     49.253164313     67.492709986
H       27.847499653     49.777345067     68.169941423
O       26.371107024     49.744085706     70.769101906
H       27.251109797     50.021241196     71.095020181
H       26.532531958     49.431156834     69.842833695
O       22.998998682     54.215221224     69.277084711
H       22.224589631     54.051291054     68.654987509
H       23.639293690     53.505595375     69.084563987
O       20.983308600     52.655041285     65.226051628
H       21.712453753     53.156985500     64.817435008
H       20.906937221     51.871018982     64.640339680
O       24.213934462     56.326539099     68.193715436
H       23.798969661     55.584230753     68.723114721
H       23.784202357     57.133273039     68.506180600
O       21.035623359     54.017910638     67.525004554
H       21.263193518     54.768886688     66.957672563
H       20.953327735     53.287101177     66.865553133
O       29.050131756     50.363714574     71.241744477
H       29.509801930     49.529742688     71.402634670
H       29.185877158     50.563421805     70.276843967
O       21.468681194     50.694735002     63.342088129
H       22.324613269     51.070102653     63.094955494
H       21.719815767     49.951146824     63.928391085
127
reactant (3rd excited state)
C       30.742923293     54.520599114     64.077082249
H       29.801128370     54.962972414     63.722988734
H       31.200506840     55.206727737     64.794598818
H       31.421594109     54.422127370     63.223841169
N       30.545162025     53.232747681     64.698209050
C       30.374559608     53.114368195     66.045896293
H       30.591655778     54.021941933     66.603182279
C       29.969305159     51.977642361     66.662322385
C       29.537819031     50.761458093     65.871329256
H       30.036124643     49.861857047     66.260363380
H       28.462736766     50.566020793     66.005386270
C       29.853415275     50.954253597     64.413883736
H       29.719604142     50.112499365     63.740976235
C       30.295193716     52.107583186     63.905833827
H       30.515134145     52.239815912     62.851222117
C       29.868579455     51.894522791     68.122356596
N       30.493529930     52.798381486     68.899651945
H       30.271349918     52.862603851     69.906822723
H       31.137259655     53.463425684     68.505991470
O       29.212584443     50.959200064     68.634039632
Mg      24.723274252     51.032277737     70.953452840
C       27.294809380     54.070112740     76.360089881
H       28.186981457     54.429950821     75.856905508
H       27.265287812     54.176924435     77.440507832
C       26.285442113     53.483223928     75.700210114
H       25.452017450     53.096722320     76.287591982
C       26.185074204     53.290914154     74.265201452
C       26.687137419     54.066666987     73.243355242
C       27.485211894     55.321552448     73.331310934
H       27.299509333     55.838016655     74.278344292
H       27.236380120     56.009777689     72.515816338
H       28.562279532     55.114191280     73.268563442
C       26.268607550     53.428128674     72.005394752
C       26.565661186     53.859666894     70.703568414
H       27.164514234     54.764728447     70.628210777
N       25.548861776     52.310915480     72.287207735
C       25.457657076     52.180798725     73.629966696
C       24.867934664     51.112746160     74.309196447
H       24.972571037     51.119051060     75.390499124
C       24.163483491     50.008257240     73.766034258
N       23.849537947     49.877276039     72.468455273
C       23.627998456     48.881168173     74.499703196
C       23.810457757     48.677701741     75.966229381
H       24.870071221     48.555932414     76.229120292
H       23.282738509     47.786852910     76.319394676
H       23.434951381     49.532270746     76.545806705
C       22.945724084     48.088266441     73.616511414
C       22.232819043     46.799352482     73.869336592
H       21.933430534     46.746434620     74.922999405
H       21.297496908     46.775534159     73.294193331
C       23.074299208     45.568419302     73.517971538
H       23.991903221     45.541401358     74.114963400
H       23.368559490     45.582220982     72.463146527
H       22.516250010     44.644182337     73.705816483
C       23.099327920     48.737568858     72.351085930
C       22.529433852     48.300146486     71.156174826
H       21.861804795     47.444897888     71.202618496
C       22.748094585     48.870840075     69.916458883
C       22.113611561     48.434069331     68.699887941
C       21.101664285     47.354821444     68.556093854
H       21.475530784     46.394993544     68.937637468
H       20.834203659     47.223349086     67.505024453
H       20.184992389     47.585739129     69.115216482
N       23.624497034     49.894322994     69.681844702
C       23.580767373     50.128755322     68.372779188
C       22.674960196     49.230214149     67.710317281
C       22.700951777     49.516031711     66.304376349
O       22.103858804     48.978670025     65.370005608
C       23.748953648     50.693314418     66.123997506
H       23.237376692     51.512443681     65.602536050
C       24.856986934     50.152752568     65.258590156
O       25.883368157     49.634913182     65.656031166
O       24.565119202     50.268808558     63.957115187
C       25.509200638     49.675275009     63.065468408
H       25.623099516     48.610976124     63.284153253
H       26.481668848     50.167105985     63.157193199
H       25.099286706     49.819406388     62.065945420
C       24.215113405     51.048094322     67.522380601
C       25.097338677     52.080826445     67.959212375
N       25.288698427     52.265343812     69.306057760
C       26.154343230     53.309524495     69.466784959
C       26.545752540     53.815815814     68.180391202
C       27.481963910     54.955746739     67.953722576
H       28.337337400     54.910500797     68.637919919
H       26.979969357     55.920341189     68.110127986
H       27.880165582     54.948002645     66.933617985
C       25.874784568     53.066295869     67.229681981
C       25.974951192     53.331154960     65.757874778
H       27.033148025     53.312251131     65.461884960
H       25.474406740     52.569406911     65.156196169
C       25.386655661     54.700485303     65.362850927
H       25.706446394     55.481514244     66.056817270
H       25.740793505     54.971306608     64.360446255
C       23.879785179     54.631362571     65.258794561
O       23.358238933     53.846443104     64.488750457
O       23.147081469     55.451869929     65.996197981
H       23.672418117     55.880465558     66.742464368
O       29.669341420     52.986559031     71.594068861
H       28.747012947     53.255453762     71.453246348
H       29.575792658     52.025243677     71.770589034
O       22.827507963     52.279191043     71.233552045
H       22.785249322     53.122927585     70.734132412
H       22.816151904     52.517968811     72.168476524
O       27.143702334     49.110094555     68.250763623
H       26.558759272     49.266757796     67.489061076
H       27.841574607     49.787085944     68.175256749
O       26.360665090     49.740760557     70.768091011
H       27.240156241     50.021942435     71.091846335
H       26.522639953     49.433846858     69.838108198
O       23.001388589     54.205373248     69.281590055
H       22.224381782     54.048572328     68.659159068
H       23.640782429     53.499006820     69.073554515
O       20.968588492     52.679016340     65.228882895
H       21.697576961     53.178624956     64.818397189
H       20.892978513     51.890412726     64.647531442
O       24.222791088     56.319733067     68.195161195
H       23.807239508     55.578051046     68.723275549
H       23.791402131     57.126464429     68.505451568
O       21.042716717     54.039461957     67.528078537
H       21.291659124     54.780663243     66.956502368
H       20.947560710     53.307448667     66.871017837
O       29.044107540     50.372122266     71.233869733
H       29.505172133     49.540592683     71.403042405
H       29.182792957     50.566321165     70.267634608
O       21.433073923     50.707228602     63.365569287
H       22.285725233     51.072009036     63.093780844
H       21.690593232     49.965258142     63.955386293


127
reactant (4th excited state)
C       30.970533640     54.395100953     64.171009921
H       30.214709046     55.177893439     64.062671873
H       31.757640436     54.738909078     64.842511503
H       31.405605036     54.168794443     63.196988276
N       30.355347077     53.189779571     64.721291646
C       30.307770147     53.011867552     66.087844221
H       30.836909099     53.757067055     66.669361373
C       29.661264889     51.962405788     66.651416563
C       28.985297046     50.948776494     65.813957394
H       29.347380356     49.942728724     66.093745774
H       27.907610196     50.864008842     66.057227851
C       29.115682547     51.194130662     64.371175140
H       28.646717046     50.502689082     63.682509385
C       29.771071862     52.281815936     63.883924643
H       29.857403311     52.492847044     62.825337929
C       29.671666284     51.720110981     68.141198872
N       29.747434327     52.785979022     68.926683115
H       29.635231750     52.702857788     69.976091271
H       29.482480066     53.679907990     68.537950403
O       29.655345366     50.539167621     68.507022257
Mg      24.808034772     51.036742146     70.985264605
C       27.003337490     54.344356710     76.439573482
H       27.848085361     54.851097961     75.983450909
H       26.890738448     54.456856939     77.514114391
C       26.147089439     53.586298922     75.736380694
H       25.358046635     53.081233794     76.294591604
C       26.137036204     53.352165240     74.305552827
C       26.644701118     54.148162330     73.284136389
C       27.326191618     55.470443636     73.406340213
H       26.915014785     56.040815002     74.247261230
H       27.199395225     56.073080905     72.500283394
H       28.405941113     55.370833380     73.586038536
C       26.315895725     53.479090779     72.055949314
C       26.595764583     53.921956838     70.748867920
H       27.159518532     54.849546376     70.683428769
N       25.655596226     52.312061142     72.326317868
C       25.509312339     52.207860430     73.660864865
C       24.911823791     51.120942412     74.344959382
H       24.998844789     51.131789461     75.426938748
C       24.220752894     50.042098733     73.790392320
N       23.944438424     49.888514956     72.482518614
C       23.635502300     48.934583726     74.536164574
C       23.765649202     48.762160137     76.014660393
H       24.813440957     48.629266599     76.313743748
H       23.208329460     47.890843622     76.372053451
H       23.390272686     49.639886946     76.556762454
C       22.969791138     48.148393622     73.655278265
C       22.220750948     46.879529677     73.906765412
H       21.909261913     46.836911862     74.957595157
H       21.293179219     46.876804836     73.319015583
C       23.035622600     45.627206765     73.568970806
H       23.939912246     45.576245857     74.184921553
H       23.351275206     45.639284408     72.520571628
H       22.450672964     44.716422309     73.742223728
C       23.171386217     48.771420739     72.355263317
C       22.620451949     48.314272607     71.181435042
H       21.957388825     47.455336170     71.235207767
C       22.840315849     48.866529742     69.903763438
C       22.211602351     48.437618918     68.717517226
C       21.176806107     47.378365680     68.550828295
H       21.507164313     46.413328583     68.958026738
H       20.949437172     47.236979497     67.490996988
H       20.240874108     47.638409336     69.062601931
N       23.749708472     49.877009915     69.673134412
C       23.731006598     50.107377314     68.366521314
C       22.815387674     49.233100004     67.706737226
C       22.851752277     49.492630890     66.316261048
O       22.264840847     48.962017794     65.369975957
C       23.891804108     50.707764905     66.125865729
H       23.296541175     51.514688051     65.676532657
C       24.929318969     50.273416501     65.141247420
O       26.081218366     49.939480283     65.380440726
O       24.439764496     50.245780333     63.893303977
C       25.263468497     49.658711053     62.896206388
H       25.654757199     48.696680434     63.234919963
H       26.095690704     50.323644172     62.641745518
H       24.620854868     49.523139716     62.025919421
C       24.406522540     51.028761574     67.516381134
C       25.235754215     52.080098579     67.974663074
N       25.410940100     52.266501047     69.329307435
C       26.214299641     53.363230773     69.524459329
C       26.574856144     53.910833676     68.246485085
C       27.375560570     55.159168508     68.045782581
H       28.130038083     55.296343133     68.831016828
H       26.730914841     56.046941889     68.091042870
H       27.884043637     55.179136860     67.072635391
C       25.979558423     53.130452248     67.275780759
C       26.109624969     53.450758844     65.813224970
H       27.175380275     53.505211496     65.546745396
H       25.666978741     52.684749532     65.173072930
C       25.472818367     54.798726368     65.434967151
H       25.698964483     55.570674413     66.171990822
H       25.858902827     55.135064944     64.463688824
C       23.984372764     54.636535992     65.241082813
O       23.574246663     53.792080713     64.469046275
O       23.165381860     55.443632991     65.894689156
H       23.617976861     55.882534692     66.690048450
O       29.459183834     52.573304530     71.604906645
H       28.555358489     52.871488945     71.815283288
H       29.444170217     51.606560194     71.760626860
O       22.919427193     52.309740374     71.297657020
H       22.873248226     53.151770265     70.802678460
H       23.038962788     52.547602553     72.226027486
O       27.122798307     48.917913403     68.187177734
H       26.464404658     49.318089695     67.593825530
H       27.885199326     49.512341285     68.160315127
O       26.438383795     49.662600114     70.787845676
H       27.345565232     49.817477683     71.102019710
H       26.529818151     49.313186849     69.875325138
O       23.130584893     54.173280522     69.269911654
H       22.379221330     53.937881836     68.648596134
H       23.811447793     53.479914012     69.150402293
O       21.064869668     52.653701611     65.110320911
H       21.788339285     53.180349648     64.729415527
H       21.031683258     51.857297939     64.532692011
O       24.113054624     56.326771974     68.128354122
H       23.777411931     55.541253834     68.668584663
H       23.622153309     57.088868215     68.462310888
O       21.206627555     53.936915014     67.465556941
H       21.498244894     54.644082782     66.871113571
H       21.071145435     53.198989827     66.827077424
O       29.240718501     49.897215593     71.205423160
H       29.615375254     49.054538639     71.490188260
H       29.468384710     50.003051543     70.259543982
O       21.536860845     50.606256674     63.338141883
H       22.394903470     50.988874454     63.112859665
H       21.793625558     49.902964680     63.979626879


127
proton transfer from COOH to C18 in NADPH-reduced PChlide
C       30.869460736     54.396518216     64.073732134
H       30.104458067     55.117045309     63.767885409
H       31.579870248     54.890638180     64.737247659
H       31.403110842     54.036243192     63.190039874
N       30.251473267     53.275556551     64.769679451
C       30.421235733     53.098702949     66.104738619
H       31.108370601     53.794269338     66.573028105
C       29.779253477     52.096053607     66.789951134
C       28.902557261     51.238195755     66.078881108
H       28.459392385     50.378861673     66.561477438
H       27.117339375     52.162763069     67.042530779
C       28.768502273     51.416297023     64.695677709
H       28.118260687     50.756823581     64.132988486
C       29.434698746     52.429224724     64.060701884
H       29.359683317     52.626297354     62.998114562
C       29.899271381     51.898116264     68.266200021
N       30.492519810     52.836665357     69.013260151
H       30.317516757     52.818540744     70.044854181
H       30.685063628     53.745589836     68.621849328
O       29.428240625     50.856667936     68.749364208
Mg      24.773421762     51.052554166     70.954520389
C       27.329438354     54.102499684     76.356401657
H       28.242148780     54.420277265     75.861112950
H       27.284022642     54.237826353     77.433224800
C       26.314401813     53.536847010     75.690897106
H       25.452966022     53.196748958     76.265970750
C       26.240674571     53.313879437     74.254708217
C       26.755044831     54.074426854     73.231247494
C       27.534364347     55.341900282     73.314024678
H       27.348161307     55.852632053     74.264133040
H       27.267015782     56.027719081     72.502158445
H       28.615046615     55.155639921     73.244287613
C       26.359395513     53.411202896     71.989442433
C       26.672814215     53.839309621     70.690409585
H       27.232740595     54.769265507     70.623275304
N       25.647427415     52.300243897     72.281654153
C       25.527721737     52.195029892     73.628080902
C       24.916839668     51.138953603     74.303865175
H       25.000359857     51.154563700     75.387222311
C       24.200578443     50.045382594     73.758171250
N       23.896993991     49.907311482     72.460957169
C       23.631281995     48.935672390     74.506579145
C       23.795429563     48.743883106     75.979913221
H       24.847252368     48.590654301     76.253318332
H       23.234929595     47.875241545     76.338243125
H       23.442477641     49.617052768     76.543746417
C       22.937608554     48.160033578     73.631986221
C       22.187809818     46.892675546     73.888953874
H       21.888992473     46.849983392     74.943171455
H       21.251606542     46.893589027     73.314842761
C       22.994533125     45.637910673     73.540378186
H       23.909612847     45.586597377     74.139963907
H       23.292188251     45.642925781     72.486433721
H       22.410657657     44.729572548     73.727834554
C       23.115850606     48.797397264     72.344887287
C       22.531872964     48.367067831     71.167223403
H       21.853481832     47.520100169     71.222459314
C       22.745963983     48.927327361     69.908851519
C       22.114672608     48.499707718     68.706496999
C       21.071127099     47.450217321     68.539321792
H       21.377963698     46.497527408     68.988254417
H       20.869657427     47.281134945     67.478864202
H       20.129205981     47.744997044     69.018723646
N       23.651771592     49.934659154     69.672506975
C       23.639034011     50.149628217     68.367253378
C       22.713939212     49.284566950     67.712329850
C       22.779522953     49.533160587     66.298463243
O       22.178469213     49.009329791     65.373204224
C       23.869051149     50.677143983     66.101355626
H       23.337055016     51.497554984     65.599150553
C       24.937730250     50.153254798     65.189320262
O       26.048221426     49.775109978     65.522327522
O       24.512050470     50.116238999     63.921301699
C       25.368886046     49.485340906     62.976230377
H       25.748738793     48.539543965     63.368800755
H       26.209716570     50.140180105     62.725148816
H       24.756497710     49.317031398     62.090339467
C       24.351126030     51.027592470     67.500244007
C       25.262946129     51.999520062     67.926361426
N       25.479928311     52.206146107     69.261894521
C       26.278484759     53.296149031     69.435930294
C       26.567835598     53.925257665     68.174075159
C       27.674247832     54.939245547     68.022361600
H       28.607533675     54.634476688     68.519571694
H       27.394158747     55.907939310     68.457771430
H       27.900996317     55.125626149     66.966591785
C       26.234466523     52.877759867     67.136591504
C       26.070986964     53.361576065     65.684559049
H       27.087060756     53.388954480     65.271515886
H       25.528735650     52.633024955     65.074451344
C       25.440569810     54.732519200     65.425105354
H       25.765484279     55.480106792     66.153720433
H       25.784899152     55.075875273     64.441459599
C       23.920052615     54.667124915     65.323477397
O       23.472287136     53.871968791     64.478937402
O       23.240402731     55.419630946     66.095283059
H       23.935475952     55.532089000     67.412723586
O       29.693121356     52.878793244     71.639258138
H       28.776223623     53.176114433     71.498354157
H       29.577432471     51.934001319     71.874188112
O       23.052026432     52.458815612     71.141970034
H       22.665078886     52.830606602     70.317176984
H       23.398549616     53.218014729     71.627489758
O       27.207442827     49.081875466     68.245300241
H       26.590537019     49.376167449     67.552140557
H       27.859997718     49.796186639     68.332566345
O       26.386742970     49.683007755     70.820432715
H       27.267252623     49.930010268     71.162097368
H       26.540950765     49.341068993     69.911355733
O       22.436056690     53.489407773     68.710894434
H       21.672712687     53.886637942     68.154116198
H       22.756197486     52.742537223     68.178400250
O       21.298113731     52.551815714     65.357347429
H       21.977871342     53.135881164     64.943868785
H       21.056914535     51.939215071     64.630935027
O       24.300039632     55.305175425     68.362642068
H       23.622462374     54.610284981     68.650173466
H       25.309243154     54.715365465     68.231654341
O       20.777814167     54.554550819     67.052762133
H       21.493488732     55.041764281     66.586123471
H       20.625509510     53.795556691     66.442421483
O       29.104647597     50.229252356     71.387495370
H       29.534364773     49.402707196     71.641213826
H       29.325698018     50.378114759     70.439893155
O       21.530442653     50.744380784     63.265969872
H       22.398061461     51.139476233     63.105839079
H       21.740357675     50.007983663     63.874499386

127
hydride transfer to C18-protonated PChlide
C       30.905324157     54.337222057     64.058528190
H       30.264093851     55.206784591     63.882231988
H       31.786421303     54.651334880     64.620730732
H       31.230092620     53.925532312     63.099624446
N       30.186420852     53.315235279     64.814751563
C       30.403205156     53.110460613     66.146485045
H       31.246337347     53.655591829     66.558822784
C       29.656049419     52.235674232     66.884363893
C       28.517665790     51.565180296     66.284702400
H       28.237015535     50.602064504     66.699667906
H       27.328954101     52.184342514     66.838232633
C       28.449717335     51.681225599     64.850097875
H       27.751674343     51.056071227     64.306756012
C       29.239344045     52.553414403     64.174139638
H       29.186381272     52.682584153     63.098744404
C       29.896540360     51.955841352     68.325833595
N       30.623619611     52.813533046     69.058382422
H       30.508574664     52.769766463     70.092599048
H       30.844001447     53.722966224     68.682231188
O       29.390169250     50.933563879     68.817796655
Mg      24.787106617     51.045709017     70.944919823
C       27.376826346     54.078162378     76.338795938
H       28.305328609     54.358143396     75.850065487
H       27.323298335     54.231340699     77.412736196
C       26.351088937     53.537031209     75.669501746
H       25.471262109     53.234921886     76.237835318
C       26.287961886     53.296782980     74.235722069
C       26.839469602     54.024519458     73.208235546
C       27.658087949     55.267556714     73.283783206
H       27.464799882     55.802716774     74.218878163
H       27.431286554     55.945472145     72.453346246
H       28.733700323     55.046695468     73.245818035
C       26.436908674     53.353954730     71.972994301
C       26.772594321     53.751207381     70.667723035
H       27.327926196     54.682337829     70.586673171
N       25.676605520     52.278981787     72.269570136
C       25.544069985     52.194061716     73.615207746
C       24.909340262     51.155767480     74.297872926
H       25.000477596     51.170345085     75.380499024
C       24.177922940     50.073665951     73.754544084
N       23.847305879     49.953637576     72.461936361
C       23.631684838     48.946626588     74.503240572
C       23.835186887     48.734945004     75.968171626
H       24.894886399     48.584799208     76.210297435
H       23.289335298     47.857781763     76.327793129
H       23.492102074     49.598129742     76.552793759
C       22.917416256     48.185638618     73.635715366
C       22.176284165     46.912895096     73.890204081
H       21.887619060     46.862670929     74.946799051
H       21.234955475     46.914552633     73.324857157
C       22.985364467     45.664027524     73.526050012
H       23.905387026     45.611868528     74.117590230
H       23.273951043     45.676639479     72.469741727
H       22.405925297     44.752953032     73.712751770
C       23.073931311     48.836315623     72.349239116
C       22.504688362     48.391203602     71.174360142
H       21.814151948     47.554531845     71.231256680
C       22.765291790     48.917976708     69.905721243
C       22.118761894     48.497323072     68.703213622
C       21.022902786     47.502453873     68.548220628
H       21.290465863     46.534820545     68.990713191
H       20.797594172     47.345961103     67.490812325
H       20.105147427     47.842318559     69.043692880
N       23.717062947     49.870496320     69.666427253
C       23.728306811     50.075173805     68.353898594
C       22.762889736     49.243451240     67.707246865
C       22.829691798     49.499606093     66.290312484
O       22.200886033     49.014121026     65.365871130
C       23.961632300     50.597263707     66.091670295
H       23.471037045     51.450239535     65.602127398
C       25.007128447     50.031965604     65.174977680
O       26.102653640     49.617194664     65.511371402
O       24.572529077     50.001628257     63.913199987
C       25.401169499     49.329124345     62.968217432
H       25.718319480     48.358562933     63.355568808
H       26.284348929     49.931201109     62.733572535
H       24.787982332     49.208316574     62.075522976
C       24.467875178     50.921413593     67.486539993
C       25.388360449     51.908116367     67.886164035
N       25.646784023     52.091427266     69.234210572
C       26.376854914     53.191059108     69.431597744
C       26.564763193     53.907023238     68.134208533
C       27.741503443     54.852118872     67.956052172
H       28.671149685     54.438064418     68.355069883
H       27.548631607     55.794735993     68.478806784
H       27.895691582     55.097594929     66.900447167
C       26.207528674     52.868097733     67.092834406
C       25.974072235     53.366968916     65.675849192
H       26.949640404     53.354202152     65.174266548
H       25.340210220     52.689230714     65.097611492
C       25.392504200     54.778941205     65.487538995
H       25.649259269     55.466660831     66.294547207
H       25.817448557     55.192985895     64.564086621
C       23.878637240     54.731336788     65.270758631
O       23.505405128     53.848359686     64.458193712
O       23.165278766     55.555847428     65.894795202
H       23.720007473     55.649280020     67.605689107
O       29.861292552     52.832630661     71.720761180
H       28.954498423     53.149475968     71.570759813
H       29.715623460     51.888772215     71.943781221
O       23.172160088     52.539780480     70.772304918
H       22.663743874     52.662042496     69.934561090
H       23.487107973     53.425811008     70.994506899
O       27.300479674     48.956099982     68.388569830
H       26.707505074     49.183033662     67.653284762
H       27.968542225     49.661741503     68.412796132
O       26.394464067     49.645333113     70.914914490
H       27.265704822     49.920880496     71.258691404
H       26.576318158     49.287492593     70.016404489
O       22.035074841     53.232875147     68.363923340
H       21.397868994     53.949657244     68.083027848
H       22.027988226     52.677587836     67.560979035
O       21.422445210     52.625838956     65.630654829
H       22.083750166     53.194826876     65.154441015
H       21.169251624     51.985900410     64.930397308
O       23.968234637     55.259087391     68.474644341
H       23.382895106     54.470917483     68.490372240
H       25.615499890     54.526762963     68.140858008
O       20.616206723     54.939898963     66.902072516
H       21.413512441     55.336659894     66.486318935
H       20.480292212     54.157196409     66.332066004
O       29.123436491     50.225722468     71.440083747
H       29.552697380     49.385075636     71.644506551
H       29.314420058     50.408479944     70.491167839
O       21.577182557     50.957553984     63.430714657
H       22.393375118     51.435318694     63.227716555
H       21.879214729     50.157727884     63.902022717


127
product
C       30.868166343     54.413109523     64.111992996
H       30.109644597     55.198907128     64.059109836
H       31.722127801     54.766585412     64.689864386
H       31.202136343     54.152547554     63.106382737
N       30.301138954     53.225978655     64.759563633
C       30.527008015     52.999797952     66.074538364
H       31.197362957     53.703013082     66.554473718
C       29.936733734     51.940270241     66.731720104
C       29.105150972     51.078722826     66.000610701
H       28.646920352     50.222829066     66.485434794
H       27.089227113     52.279493244     67.135776491
C       28.877627092     51.330010187     64.648390501
H       28.198667266     50.698578149     64.087541745
C       29.479370885     52.411662124     64.049074149
H       29.327845740     52.677894258     63.009492062
C       30.056691494     51.705027149     68.217165725
N       30.574749563     52.665353575     68.984717317
H       30.340039362     52.649350236     70.012519181
H       30.735292686     53.585417540     68.603594833
O       29.636808644     50.628434703     68.655724570
Mg      24.769657491     51.040562380     70.978978990
C       27.154362169     54.220705654     76.394891310
H       28.069169283     54.564130982     75.920979916
H       27.070554404     54.374911709     77.466782605
C       26.181073011     53.606012523     75.710305937
H       25.315078510     53.246820883     76.266618800
C       26.158659147     53.354649323     74.277624225
C       26.687738653     54.108405326     73.254654323
C       27.423925698     55.401739751     73.334195446
H       27.190027348     55.926242497     74.266047258
H       27.159970707     56.061497203     72.500239889
H       28.512341574     55.252835374     73.303875816
C       26.340761435     53.415536859     72.019850460
C       26.643706399     53.850575706     70.713154517
H       27.169122723     54.799467028     70.644990652
N       25.657551275     52.289727413     72.303640977
C       25.493219470     52.211259059     73.649264884
C       24.883906496     51.155205750     74.325130799
H       24.930465672     51.195777936     75.410198848
C       24.202738826     50.036882992     73.784207421
N       23.932541345     49.869789821     72.482204020
C       23.632901069     48.933984694     74.538788685
C       23.759777142     48.774269452     76.019835507
H       24.805600948     48.642229040     76.325630745
H       23.202003167     47.905024908     76.380782760
H       23.378522257     49.653079350     76.555627301
C       22.975325266     48.128838385     73.661609248
C       22.237473175     46.855723772     73.924933464
H       21.926830591     46.821970633     74.975966025
H       21.307967386     46.839092905     73.340411373
C       23.062049337     45.606244823     73.600504819
H       23.970576112     45.571943301     74.211091044
H       23.371629392     45.602051164     72.549957278
H       22.486089089     44.693749625     73.791900428
C       23.170021440     48.747294285     72.369009262
C       22.599463384     48.299087540     71.189239135
H       21.934468596     47.441743073     71.247957759
C       22.795636391     48.865560302     69.932907812
C       22.159299279     48.437192426     68.731624143
C       21.132572642     47.372367392     68.561815608
H       21.445978158     46.427445162     69.022253507
H       20.943916744     47.193276029     67.500648144
H       20.181882056     47.660361926     69.027890239
N       23.677630441     49.894731871     69.698684564
C       23.642923523     50.129432988     68.399605891
C       22.733124784     49.250721964     67.741790690
C       22.786251585     49.520530597     66.326441902
O       22.196288995     48.994651128     65.397466678
C       23.841222653     50.697522576     66.138857122
H       23.268711209     51.512065886     65.666435492
C       24.914679237     50.244359971     65.197093101
O       26.061026809     49.939005389     65.493626418
O       24.458532989     50.181583437     63.944150403
C       25.325151270     49.627278597     62.963951951
H       25.764504992     48.691732784     63.318207165
H       26.121382878     50.336398503     62.712924224
H       24.700338790     49.451847154     62.088227523
C       24.331601106     51.039019212     67.536499219
C       25.217590618     52.029533864     67.947281191
N       25.470202251     52.223957607     69.289677136
C       26.218920141     53.320384012     69.483286306
C       26.445176685     54.037379291     68.179870366
C       27.741420011     54.810145364     68.019492291
H       28.616767041     54.181353005     68.219968412
H       27.777042349     55.664449075     68.703418654
H       27.824288392     55.215370337     67.004216817
C       26.180980554     52.923070273     67.157763685
C       26.017694144     53.419866969     65.708228096
H       27.041020335     53.462468272     65.304134892
H       25.482710776     52.699476170     65.082523941
C       25.358390635     54.783084885     65.464341159
H       25.604939053     55.521850141     66.230041065
H       25.738084154     55.165967130     64.507570000
C       23.838183709     54.673529241     65.290809014
O       23.476308948     53.791757686     64.472951300
O       23.105221880     55.458759028     65.941793787
H       23.745959902     56.064308262     67.525898341
O       29.645742445     52.746690729     71.527979072
H       28.740958273     53.086599878     71.395918208
H       29.501787008     51.809228977     71.776204204
O       23.064056992     52.436645288     71.106002318
H       22.696357421     52.834050586     70.275141817
H       23.360818890     53.197004923     71.621734245
O       27.196116204     49.151418837     68.119135985
H       26.575905856     49.503567297     67.453683472
H       27.826078487     49.866999490     68.292644055
O       26.393989353     49.672876041     70.759875816
H       27.292717328     49.875124540     71.080310652
H       26.504114332     49.337688660     69.844899725
O       22.473218141     53.670017094     68.804056364
H       21.690519208     53.978914098     68.238917734
H       22.981244206     53.118984585     68.191594999
O       21.305101871     52.495615503     65.322386469
H       21.985545128     53.092666193     64.916549244
H       21.033745892     51.916754459     64.583242724
O       24.071107660     56.015333260     68.451565141
H       23.519892043     55.283287650     68.792435638
H       25.607861737     54.766365180     68.129050393
O       20.742192397     54.514668773     67.041524521
H       21.433162668     55.020983913     66.556510924
H       20.632871831     53.729382325     66.460784932
O       29.138762032     50.078163284     71.319377573
H       29.510017450     49.264310061     71.682961528
H       29.435812393     50.133690783     70.386314521
O       21.573640034     50.698138003     63.191299030
H       22.404850793     51.186622643     63.119203535
H       21.794776492     49.996568782     63.833873114
