# Supplementary material for: An Alternative Proposal for the Reaction Mechanism of Light-Dependent Protochlorophyllide Oxidoreductase
Source: ACS Catal. 2022 Feb 7;12(4):2589–605. doi: 10.1021/acscatal.1c05351 (PMC9778109; doi:10.1021/acscatal.1c05351)
Supplement: Supplementary file 1 — cs1c05351_si_001.zip [file cs1c05351_si_001.zip › oxidation of deprotonated Tyr189.xyz]

24
Tyr189-O-  + 2 waters
C       27.685219605     55.200873755     72.165169484
H       28.197206872     55.671782089     73.012366677
H       27.685646316     54.114011869     72.319611511
H       28.272578422     55.418308245     71.265234457
C       26.242050691     55.742139200     72.026284123
H       25.761804695     55.183442438     71.207211576
H       25.689206547     55.458792099     72.933346604
C       26.059987689     57.220083376     71.799073511
C       26.300926544     57.821132651     70.554903616
H       26.715704029     57.214795054     69.746204412
C       25.519217099     58.045682836     72.793849371
H       25.312206377     57.615467208     73.776398926
C       26.005527403     59.153066121     70.307383715
H       26.196854390     59.587798050     69.327608934
C       25.215070476     59.379053786     72.568112753
H       24.779917255     59.989363204     73.357396433
C       25.413793624     59.997311900     71.297505675
O       25.060510388     61.211662681     71.064169477
O       25.155483775     63.853018349     71.901839416
H       24.996625410     62.889241825     71.959367081
H       25.641362627     63.865039920     71.058777701
O       25.949711015     62.932633349     69.282222926
H       25.604152158     62.177172504     69.847575156
H       25.168666071     63.318566318     68.863378078

24
oxidized Tyr189-O-  + 2 waters
C       27.453127658     55.417138402     72.364332986
H       28.038139298     55.951221075     73.119788475
H       27.403508787     54.361613693     72.648064739
H       27.984902999     55.492062406     71.410201792
C       26.023940373     56.000482486     72.254208856
H       25.464334405     55.410569618     71.517090482
H       25.514484879     55.866034916     73.215434276
C       25.954420816     57.451080975     71.864547382
C       26.020695824     57.845129090     70.504308621
H       26.166348538     57.080742842     69.743894638
C       25.780477836     58.450376440     72.849529960
H       25.738674444     58.151460859     73.894754447
C       25.878521222     59.158611847     70.131522737
H       25.911935886     59.479548127     69.093600873
C       25.634377434     59.773705772     72.515051803
H       25.481138003     60.554350744     73.257471005
C       25.647964267     60.181914514     71.126950767
O       25.447501279     61.381876001     70.798120439
O       25.097663062     62.847820919     73.232924363
H       25.935549293     63.315763026     73.332672551
H       25.126616340     62.519753516     72.315088829
O       25.687405325     62.424943974     68.019639309
H       25.442932212     62.196647505     68.930990964
H       24.879007072     62.756388931     67.606065897
