# Supplementary material for: An Alternative Proposal for the Reaction Mechanism of Light-Dependent Protochlorophyllide Oxidoreductase
Source: ACS Catal. 2022 Feb 7;12(4):2589–605. doi: 10.1021/acscatal.1c05351 (PMC9778109; doi:10.1021/acscatal.1c05351)
Supplement: Supplementary file 1 — cs1c05351_si_001.zip [file cs1c05351_si_001.zip › preliminary rotation.xyz]

131
MD structure
C       27.948958150     55.650556982     72.012445195
H       28.224778693     56.071379581     72.985205781
H       28.111970351     54.568409515     72.045806359
H       28.624234839     56.075536543     71.261561184
C       26.470945673     55.959686707     71.673007524
H       26.230024035     55.467931208     70.721088282
H       25.836510030     55.476442914     72.426209634
C       26.071690729     57.414144829     71.576701820
C       26.310701113     58.172728965     70.425583381
H       26.869076266     57.735134069     69.600184290
C       25.353246766     58.025901249     72.609769277
H       25.153983328     57.465792307     73.521091422
C       25.807403510     59.465382814     70.286846286
H       25.979827165     60.028909998     69.371687894
C       24.847913612     59.315336146     72.494063205
H       24.274077747     59.768758999     73.297256881
C       25.049189996     60.029243800     71.314999827
O       24.462171833     61.261856346     71.210724194
H       24.644270604     61.642403567     70.332460087
C       27.437283288     68.955784844     67.270117329
H       27.989927499     69.741551465     66.745136106
H       27.318800844     68.112010756     66.585545703
H       28.034076541     68.625232396     68.131588337
N       26.136065342     69.445888816     67.659874137
C       25.047350808     68.625786796     67.675273879
H       25.200173937     67.657414941     67.206449744
C       23.860989989     68.955147443     68.240486656
C       23.669373473     70.244168759     69.007603035
H       22.802505210     70.796131554     68.613739096
H       23.409173402     70.033414837     70.056020126
C       24.911628918     71.086063810     68.914750236
H       24.899308231     72.077004503     69.359367280
C       26.026742915     70.686755760     68.297709995
H       26.916617644     71.305163595     68.236875052
C       22.739501093     68.020101055     68.226605116
N       22.742382560     66.970862955     67.343437574
H       21.879274205     66.428330612     67.348430294
H       23.170894454     67.114279246     66.441957896
O       21.805835711     68.152816380     69.031373524
Mg      19.830611607     65.101146561     72.636299466
C       17.831418103     59.656005601     70.429910095
H       17.746007515     59.782198555     71.505323066
H       17.318564036     58.804664776     69.991782746
C       18.560905091     60.483572501     69.672327548
H       18.644989987     60.258192661     68.608188512
C       19.296803375     61.655984810     70.129062481
C       20.535132419     62.061738250     69.685697386
C       21.402876682     61.382952816     68.680436318
H       22.281466403     60.938297797     69.168199712
H       21.749293734     62.089734372     67.913595710
H       20.871487009     60.574632581     68.170470235
C       20.895981241     63.243485302     70.458621568
C       22.114033157     63.949963311     70.403686411
H       22.845181324     63.576567221     69.689669872
N       19.878510438     63.550737946     71.294570760
C       18.901898210     62.625784692     71.154895509
C       17.714151178     62.627564884     71.889521983
H       16.996677979     61.855298674     71.632864861
C       17.326639640     63.494918661     72.927012692
N       18.008234769     64.553861413     73.395831442
C       16.097946587     63.362824758     73.673198293
C       15.079695204     62.293040301     73.433728051
H       15.517016292     61.290290426     73.519003733
H       14.643388637     62.368269189     72.429401998
H       14.256496398     62.354979018     74.151632559
C       16.038839078     64.367070419     74.584660424
C       14.954877091     64.692028620     75.561441349
H       14.387490176     63.783154187     75.795373905
H       15.396382976     65.019760102     76.511672549
C       13.993588544     65.769444474     75.049100304
H       13.499740414     65.441836232     74.128331008
H       14.527814606     66.698059574     74.821531394
H       13.219991274     65.992240732     75.792712063
C       17.265882343     65.109454058     74.391215664
C       17.635111317     66.210355624     75.146062940
H       16.936569654     66.564539097     75.898565225
C       18.854404245     66.877310803     75.033607330
C       19.275788704     67.988907108     75.834635687
C       18.509128180     68.681396179     76.907719857
H       19.115925094     69.469817457     77.359448341
H       18.206239966     67.985546118     77.699950661
H       17.593505039     69.139231748     76.513165144
N       19.825384158     66.500018002     74.147486406
C       20.848871674     67.324182154     74.344955074
C       20.564677845     68.262018930     75.380701744
C       21.734099695     69.097421923     75.569957214
O       21.958517967     70.005929982     76.339888351
C       22.794684378     68.601732152     74.486582278
H       23.718782298     68.358314559     75.021918513
C       23.055911359     69.783972338     73.587824572
O       22.366638218     70.113891572     72.643412803
O       24.124637632     70.478814138     73.986368929
C       24.376525518     71.682530383     73.264018638
H       24.649805523     71.457580085     72.228710940
H       25.206453456     72.165202205     73.780038627
H       23.492801133     72.324741731     73.270385942
C       22.134529199     67.428117541     73.778707520
C       22.632734177     66.595868976     72.760114506
N       21.827859979     65.665410380     72.156632598
C       22.555437174     65.024090434     71.213707894
C       23.911423199     65.562292184     71.197888998
C       25.000898234     65.116938625     70.278202383
H       25.914365483     65.700706165     70.425589927
H       24.696631530     65.234359911     69.229551384
H       25.259598694     64.061057812     70.423892404
C       23.968577098     66.529344547     72.172832138
C       25.193582052     67.272470298     72.614524193
H       25.894335697     67.346046758     71.773711172
H       24.951951837     68.305773468     72.881656505
C       25.903657517     66.603979464     73.798965657
H       25.235281856     66.516694280     74.662553938
H       26.231894497     65.592212125     73.535981800
O       20.154478281     68.959391925     71.174822358
H       20.769312810     68.868887218     70.427824486
H       20.736520606     69.232044012     71.904004273
O       20.230014611     65.955435289     68.618531069
H       20.656641532     66.797853417     68.891744855
H       20.711273810     65.281421444     69.128250716
O       20.774884299     63.672267583     74.078368453
H       20.897807648     64.173789843     74.894323211
H       21.670906920     63.343590958     73.833274057
O       23.385208225     62.912806538     73.463224904
H       23.723632394     63.763027686     73.146557440
H       23.517257667     62.321612356     72.701869989
O       19.020865822     66.477757300     71.232393652
H       19.136353477     66.227917885     70.297485427
H       19.385626514     67.397149941     71.302704384
O       24.685216992     62.209407192     68.224119555
H       23.914531980     61.723384444     67.902175570
H       24.745287788     62.980878142     67.639916184
H       26.783136314     67.180135583     74.106807842

131
TS
C       27.958731358     55.674491008     71.964514017
H       28.243747092     56.098603493     72.933171291
H       28.121956481     54.592779399     72.000126617
H       28.626119884     56.096696333     71.205231171
C       26.476705693     55.978854499     71.638534268
H       26.229386779     55.483158009     70.690342569
H       25.851190685     55.495828554     72.398830153
C       26.072772159     57.427504200     71.540338731
C       26.298988389     58.186124173     70.383273938
H       26.845091290     57.749341286     69.550052489
C       25.364351909     58.019511588     72.589630990
H       25.177968171     57.445136403     73.494406623
C       25.791327031     59.479029762     70.266868327
H       25.942790860     60.062382053     69.361783237
C       24.854721003     59.308649441     72.487641828
H       24.282761006     59.755433377     73.296166443
C       25.054829694     60.026329826     71.315859292
O       24.451370376     61.274484515     71.173560380
H       25.061566007     61.950814446     71.502307092
C       27.369505227     68.957932942     67.170397174
H       27.902691731     69.825997899     66.769921176
H       27.194846812     68.261817249     66.346192722
H       28.011767667     68.465427410     67.913799329
N       26.104319222     69.370793726     67.729962021
C       24.996773958     68.580947634     67.641306941
H       25.100452252     67.748717135     66.950493044
C       23.840549974     68.818878487     68.307114711
C       23.672461312     70.026652498     69.202649560
H       22.848197491     70.655042435     68.832325834
H       23.356851829     69.724401316     70.211536248
C       24.951943643     70.812400776     69.260590741
H       24.977845103     71.712730401     69.867491252
C       26.051411574     70.480093755     68.579810192
H       26.967545331     71.060242048     68.623086652
C       22.663763027     67.965018111     68.144212160
N       22.746333038     66.801058758     67.437617277
H       21.915200543     66.214979771     67.485075636
H       23.630354654     66.326357117     67.355279337
O       21.571241084     68.317785449     68.622512797
Mg      19.825554171     65.109559081     72.628823890
C       17.801882572     59.656712288     70.440189957
H       17.711289111     59.782473652     71.515287376
H       17.289803968     58.806037794     70.000059873
C       18.536256616     60.482476528     69.685218058
H       18.626017760     60.256008844     68.622000078
C       19.274580574     61.652415937     70.141874471
C       20.510335712     62.062263825     69.684713572
C       21.374014876     61.406625808     68.660418350
H       22.246861177     60.928227591     69.125813321
H       21.743404416     62.131137301     67.923080486
H       20.834459802     60.627883206     68.114032857
C       20.881966988     63.241218734     70.459759517
C       22.098095764     63.954070187     70.385173219
H       22.810339513     63.592110707     69.647527721
N       19.876866899     63.541596783     71.313447933
C       18.895078260     62.619391010     71.176549312
C       17.711691037     62.626517554     71.917661945
H       16.994992704     61.849777667     71.672913042
C       17.324568665     63.505099847     72.945900048
N       17.996567435     64.581443002     73.387067726
C       16.107385494     63.367413058     73.710424070
C       15.103270951     62.277889495     73.503572063
H       15.558440620     61.283941482     73.597072497
H       14.650046264     62.330399244     72.505271937
H       14.290519942     62.337390526     74.233375286
C       16.045002914     64.387558421     74.604041418
C       14.968229211     64.717034689     75.587092510
H       14.407289693     63.808148613     75.835689031
H       15.416735577     65.056878825     76.529815811
C       13.997697483     65.784724297     75.071843251
H       13.497832203     65.445592273     74.158588602
H       14.525090448     66.713852869     74.830759341
H       13.229289844     66.011040239     75.819646619
C       17.261571756     65.141291436     74.384877520
C       17.636808289     66.246556561     75.131169872
H       16.942887588     66.606078070     75.885380971
C       18.861993581     66.902516116     75.018184607
C       19.296118597     68.009865475     75.820103386
C       18.532589357     68.712064537     76.889310623
H       19.149764709     69.486927750     77.350260096
H       18.208346655     68.018620959     77.675063050
H       17.630004056     69.189144572     76.487623129
N       19.831934504     66.514077660     74.136236194
C       20.862089916     67.329125359     74.337232851
C       20.586518764     68.269038227     75.372057053
C       21.760231748     69.097821646     75.561344757
O       21.989846372     70.002453211     76.333431448
C       22.812788689     68.598106625     74.472809868
H       23.737663672     68.350505556     75.005083028
C       23.076853050     69.781732359     73.578121090
O       22.430094391     70.079889531     72.593316504
O       24.092688606     70.516908755     74.033686111
C       24.336492598     71.733391136     73.330177317
H       24.692743058     71.521868284     72.317904597
H       25.104374013     72.253450909     73.902617600
H       23.424874684     72.332522640     73.273355854
C       22.144591172     67.427307442     73.769967209
C       22.633900273     66.597154833     72.747110589
N       21.835087206     65.649879414     72.157716935
C       22.555193596     65.033622980     71.185935310
C       23.900595337     65.603764357     71.151229326
C       25.021035845     65.253152943     70.226173556
H       25.120985045     66.007347998     69.431809271
H       24.908078675     64.281364634     69.738171931
H       25.982410869     65.234962912     70.752769729
C       23.951417035     66.562004242     72.135069210
C       25.180897477     67.309688382     72.554967547
H       25.863832374     67.385533574     71.700411823
H       24.945271986     68.341501413     72.832732897
C       25.906470280     66.630940798     73.724288640
H       25.253664436     66.547921656     74.599873009
H       26.217890927     65.615788422     73.454001719
O       20.232401800     68.930574980     71.052740189
H       20.746736849     68.902060205     70.227367157
H       20.877702238     69.199095290     71.728658944
O       20.169975367     65.942202725     68.627274460
H       20.486238185     66.870316930     68.705429541
H       20.718368386     65.449697373     69.260408450
O       20.696024043     63.688583694     74.147689337
H       20.842072901     64.245886430     74.922896987
H       21.572804424     63.303151836     73.927127078
O       23.238217080     62.832968143     73.346516862
H       23.347530402     63.679293186     72.883779051
H       23.133983795     62.195583324     72.620522071
O       19.038077600     66.489886290     71.222361319
H       19.088686802     66.226335451     70.285322805
H       19.436541315     67.397788971     71.254147758
O       25.179047096     62.534796277     68.302337118
H       24.509314916     62.088364416     68.840687078
H       24.694923649     62.978690943     67.592747248
H       26.798207195     67.196278453     74.016495821

131
rotated
C       27.958794222     55.672611780     71.975958439
H       28.239718904     56.095905055     72.946374785
H       28.123282126     54.590598639     72.010548763
H       28.629970943     56.096972001     71.221017313
C       26.479017117     55.981061532     71.643665683
H       26.236673658     55.483412994     70.694620096
H       25.850464182     55.495314965     72.400352571
C       26.077449715     57.426887027     71.546842020
C       26.311603650     58.194673735     70.398195856
H       26.868807414     57.777472414     69.562731756
C       25.355177525     58.011653331     72.589598675
H       25.165633494     57.430695682     73.490082305
C       25.788844220     59.490457972     70.294290210
H       25.946499696     60.078706520     69.393076340
C       24.836806310     59.297233007     72.500972783
H       24.259574282     59.715844069     73.322928898
C       25.026541434     60.041408926     71.336874467
O       24.465010311     61.282306004     71.193704870
H       23.939161194     61.509851896     71.989477443
C       27.417028359     68.980061664     67.243217105
H       27.938670111     69.771396131     66.695346127
H       27.315638906     68.118515358     66.578819695
H       28.032759970     68.685260190     68.103764144
N       26.106023965     69.438352122     67.641622685
C       25.033888984     68.598875193     67.653587759
H       25.209979750     67.630073811     67.193823778
C       23.837140832     68.910216677     68.209351202
C       23.617605624     70.200614585     68.967810949
H       22.741373548     70.732046444     68.566553743
H       23.358921022     69.993263664     70.017488718
C       24.843148465     71.066250401     68.873446343
H       24.809682348     72.059510680     69.311748538
C       25.969236637     70.682613209     68.266471461
H       26.847293007     71.317514239     68.204751079
C       22.727998157     67.963073647     68.183740926
N       22.748959467     66.912975032     67.306801790
H       21.895922396     66.358568809     67.292545495
H       23.222449164     67.027749001     66.424584575
O       21.778032306     68.090042692     68.973718760
Mg      19.838005442     65.118139645     72.643177385
C       17.792341660     59.692841239     70.366412103
H       17.708678401     59.781020721     71.445924021
H       17.265659510     58.865921892     69.899248546
C       18.535233912     60.534048674     69.637513043
H       18.616459364     60.347343961     68.566423651
C       19.294366374     61.674002629     70.136644961
C       20.533491213     62.082771192     69.686182256
C       21.383848339     61.468925863     68.625075630
H       22.350210421     61.145390842     69.033410202
H       21.590671649     62.179442401     67.813943384
H       20.906636001     60.590322289     68.183190046
C       20.921991778     63.225440920     70.501154970
C       22.135461529     63.942493758     70.434198607
H       22.852509220     63.595737596     69.694298270
N       19.936984150     63.494019102     71.393880661
C       18.932008532     62.599437891     71.211788162
C       17.737759479     62.618028142     71.933033029
H       17.010594430     61.858894585     71.664947863
C       17.343248726     63.500707196     72.955634780
N       18.017660051     64.571916395     73.405356814
C       16.111284476     63.377093236     73.696751424
C       15.100219428     62.297403104     73.472891637
H       15.541962863     61.298973975     73.581207376
H       14.669391939     62.350343597     72.464791611
H       14.272415260     62.369559110     74.184257087
C       16.044228257     64.397508834     74.589994934
C       14.955196881     64.736060479     75.556318869
H       14.381679666     63.832106525     75.793511725
H       15.391915056     65.068831926     76.507031139
C       14.002998521     65.813991178     75.028240372
H       13.513756814     65.481305554     74.106905516
H       14.542229750     66.738857275     74.797153822
H       13.225542818     66.045822853     75.764798270
C       17.270573406     65.139582508     74.390474668
C       17.641471772     66.243382660     75.141188934
H       16.938761759     66.606117033     75.885629079
C       18.868821821     66.896652681     75.042780289
C       19.296610781     68.003873965     75.845641009
C       18.526670008     68.708271158     76.908740133
H       19.138637760     69.489151699     77.366336947
H       18.205069066     68.017807414     77.698149081
H       17.622319682     69.177797379     76.502342081
N       19.847026028     66.505891456     74.167601396
C       20.875920154     67.322406359     74.373532355
C       20.590864705     68.265013983     75.402198053
C       21.764609871     69.097061890     75.591949793
O       21.989561328     70.003342338     76.363120934
C       22.819712477     68.602581455     74.504771673
H       23.752046783     68.373167991     75.031436826
C       23.058327379     69.780752599     73.592330381
O       22.360511404     70.088093964     72.646775120
O       24.115420555     70.495545018     73.981316585
C       24.348849600     71.695667474     73.245018889
H       24.620451717     71.462508685     72.211255271
H       25.174633470     72.193577978     73.752816091
H       23.456748067     72.326067276     73.249248661
C       22.164501046     67.416282964     73.813448671
C       22.661092286     66.573707308     72.805594359
N       21.864909316     65.610369720     72.236340797
C       22.583153087     65.005578395     71.256033315
C       23.922387236     65.581298691     71.203063088
C       25.003399494     65.150732307     70.270240963
H       25.901627129     65.763600893     70.388127020
H       24.683616666     65.233974668     69.224413967
H       25.297907750     64.107076484     70.427201140
C       23.977570062     66.543704316     72.178833437
C       25.197010456     67.300990677     72.605199682
H       25.888665038     67.380093218     71.758201053
H       24.952141497     68.331272950     72.880267210
C       25.915599219     66.623889158     73.777971783
H       25.252576815     66.524617236     74.644563064
H       26.247120866     65.617508791     73.500772385
O       20.195506991     68.920924008     71.134162746
H       20.816197890     68.817931492     70.392041988
H       20.769966084     69.207289562     71.864257571
O       20.210938692     65.888610209     68.622139629
H       20.658082345     66.736642916     68.845980415
H       20.723341420     65.227053090     69.116316832
O       20.633372605     63.759848628     74.383528005
H       20.733460641     64.493019349     75.006395111
H       21.511226417     63.350953422     74.292892739
O       22.769826128     62.405883636     73.099540078
H       23.061307767     63.271882592     72.764661824
H       21.959262049     62.256192605     72.582786113
O       19.078016091     66.452184130     71.207246809
H       19.179920605     66.200492303     70.269016104
H       19.436284876     67.377154658     71.268983378
O       25.363316023     62.555549814     68.199042330
H       24.856029106     62.273748147     68.974578267
H       24.730272447     63.003392643     67.622520583
H       26.794297767     67.200376203     74.087693965
