# Supplementary material for: An Alternative Proposal for the Reaction Mechanism of Light-Dependent Protochlorophyllide Oxidoreductase
Source: ACS Catal. 2022 Feb 7;12(4):2589–605. doi: 10.1021/acscatal.1c05351 (PMC9778109; doi:10.1021/acscatal.1c05351)
Supplement: Supplementary file 1 — cs1c05351_si_001.zip [file cs1c05351_si_001.zip › proton transfer from Tyr189 to hydride-reduced PChlide.xyz]

100
Tyr189-OH initial (MD conformation) with hydride-reduced PChlide
C        7.953862410     -8.438360644      4.537339031
H        8.311909746     -7.940357927      5.445076227
C        7.842250344     -7.428573790      3.369788919
H        8.843543646     -7.036607820      3.147401546
H        7.511935790     -7.961377382      2.469062228
C        6.899866151     -6.278156098      3.646422989
C        7.329666790     -5.129098530      4.314332495
H        8.368767101     -5.054318262      4.633453299
C        5.556559428     -6.318386774      3.248797595
H        5.187673384     -7.193901009      2.716038170
C        6.468998698     -4.065145920      4.577701255
H        6.835364673     -3.178316713      5.092252400
C        4.681593299     -5.269202282      3.497965112
H        3.644744976     -5.290034480      3.175323829
C        5.131613350     -4.123877772      4.166639151
O        4.240958858     -3.130509430      4.365073587
H        4.658221759     -2.389407930      4.841759329
Mg      -0.058333079     -0.038669434     -0.029968649
C        5.326611245     -0.866671695     -3.057444627
H        4.482044505     -1.417823766     -3.459160479
H        6.247255694     -0.881169250     -3.634667119
C        5.260332614     -0.218977854     -1.887308296
H        6.169172947      0.269005250     -1.530467150
C        4.109223825     -0.118015411     -0.999592939
C        4.162982732     -0.076563200      0.369338281
C        5.363524207     -0.175055863      1.249118392
H        5.326880482     -1.107167132      1.833308859
H        5.415590339      0.667790432      1.952803454
H        6.294310808     -0.191824589      0.675044590
C        2.789006771     -0.031634509      0.851311277
C        2.405941884     -0.030391736      2.172058273
H        3.213391606     -0.068354342      2.897060223
N        1.943613884     -0.032455241     -0.225804761
C        2.686799397     -0.076046912     -1.366816631
C        2.158132456     -0.061317727     -2.646202925
H        2.857861953     -0.013702369     -3.472787822
C        0.780412352     -0.103120529     -2.985106512
N       -0.240792929     -0.149126951     -2.095086843
C        0.267789809     -0.146552842     -4.331369027
C        1.100728251     -0.103288296     -5.569820700
H        1.876813995     -0.880345922     -5.564404711
H        1.618450919      0.859050935     -5.683470512
H        0.493365780     -0.253683701     -6.468807798
C       -1.103775338     -0.238669475     -4.220359622
C       -2.101648373     -0.276144962     -5.337007186
H       -1.630712825     -0.693164250     -6.236656022
H       -2.921393844     -0.962833586     -5.087255482
C       -2.683708337      1.100871784     -5.670127272
H       -1.889530621      1.792959653     -5.971090131
H       -3.181129642      1.533452046     -4.795601134
H       -3.414236814      1.040068710     -6.486560204
C       -1.409233733     -0.236879023     -2.825463373
C       -2.702027832     -0.319274696     -2.316226549
H       -3.505692484     -0.429767066     -3.040454761
C       -3.064069064     -0.261476200     -0.975405052
C       -4.374725437     -0.344704637     -0.419126128
C       -5.654739931     -0.545804240     -1.162436704
H       -6.497015181     -0.545614772     -0.465220849
H       -5.663629151     -1.498813554     -1.707309587
H       -5.825337394      0.247363321     -1.902218679
N       -2.114499664     -0.085557672      0.023998476
C       -2.813243946     -0.050465121      1.153944378
C       -4.207890950     -0.188685254      0.948121948
C       -4.887076490     -0.161496733      2.219773273
O       -6.073166013     -0.199606688      2.499388316
C       -3.729138074     -0.098320189      3.303843433
H       -3.819764794     -1.038803328      3.861884810
C       -3.988791010      1.027806678      4.268888215
O       -3.614952329      2.172392533      4.162385325
O       -4.737528730      0.600362346      5.309694115
C       -5.107622789      1.618940487      6.225627471
H       -4.222886948      2.090103099      6.664780236
H       -5.699553226      1.124902971      6.997982581
H       -5.701421428      2.391191459      5.727709828
C       -2.450927923      0.006835407      2.502819192
C       -1.134434827     -0.010369466      2.887410744
N       -0.095790015      0.054944776      2.005294361
C        1.084051848     -0.073486804      2.743335954
C        0.809813210     -0.285782119      4.060455580
C        1.770536185     -0.355920310      5.203218549
H        1.706979467      0.536538063      5.850816609
H        2.809956778     -0.452549321      4.876022518
H        1.579690691     -1.220667831      5.855337363
C       -0.654339254     -0.164405640      4.306339549
C       -1.285661645     -1.313805235      5.119647062
H       -0.697373677     -1.422147104      6.041280548
H       -2.289871341     -1.020043286      5.449908673
C       -1.352974410     -2.651642049      4.393877376
H       -2.015325997     -2.593237247      3.522881774
H       -0.372555785     -2.972278706      4.026823624
O        1.999041982     -3.013911777      2.942878315
H        1.495687305     -2.278227922      3.362767132
H        2.290070625     -2.593974979      2.118179440
O        5.517868336     -0.653320627      4.894592531
H        5.646474917     -0.697613070      3.936321776
H        5.216990775      0.243399789      5.040023590
H        8.648317989     -9.250709763      4.292359455
H        6.975736866     -8.876488358      4.763486311
H       -0.869152291      0.770269121      4.861338887
H       -1.736416323     -3.435448806      5.057651325


100
Tyr189 OH rotation TS with hydride-reduced PChlide
C        7.856324939     -8.563522967      4.580728958
H        8.131947494     -8.058166928      5.512456400
C        7.760937773     -7.554183985      3.411354716
H        8.764717029     -7.165557095      3.193794336
H        7.447094499     -8.094943143      2.506658977
C        6.824002762     -6.389842025      3.670070270
C        6.898108216     -5.225581936      2.899518098
H        7.647363788     -5.155310720      2.111706976
C        5.842129170     -6.425050053      4.666534244
H        5.740018125     -7.305087042      5.295620895
C        6.041024327     -4.147379998      3.103606482
H        6.123017556     -3.259796008      2.478227066
C        4.980507387     -5.360440802      4.886594687
H        4.219656599     -5.403616016      5.659978183
C        5.066076685     -4.201448607      4.107916439
O        4.204634620     -3.214143103      4.386035304
H        4.316507917     -2.457172171      3.798193586
Mg      -0.041349976     -0.079938238     -0.030768600
C        5.423507410     -0.540255409     -3.023525583
H        4.645001901     -1.181963899     -3.424503599
H        6.342291652     -0.459222947     -3.598337887
C        5.282800070      0.105484735     -1.858548375
H        6.131882889      0.690904029     -1.501894949
C        4.124386523      0.084505696     -0.974941515
C        4.170559505      0.166451259      0.393258522
C        5.369137304      0.337202140      1.266166358
H        5.338546359     -0.330885828      2.136189097
H        5.428215083      1.361008713      1.661945808
H        6.297365946      0.134965928      0.723007823
C        2.798508631      0.055253927      0.873243547
C        2.408591001      0.029963831      2.193574749
H        3.206117881      0.096545323      2.928335102
N        1.961352997     -0.056010599     -0.205316581
C        2.707057211     -0.029891770     -1.346595648
C        2.181490290     -0.049031984     -2.627885273
H        2.881453365      0.039546522     -3.450924325
C        0.807075699     -0.132609574     -2.977791223
N       -0.219120214     -0.189261009     -2.094603632
C        0.301151140     -0.177139341     -4.327065809
C        1.140163353     -0.125243551     -5.561292343
H        1.929598812     -0.888476221     -5.547921479
H        1.641612291      0.845636989     -5.676807054
H        0.540176345     -0.290096615     -6.462761804
C       -1.071915929     -0.273980632     -4.225122832
C       -2.063158092     -0.310860265     -5.347350445
H       -1.590140503     -0.736906591     -6.241725151
H       -2.889183104     -0.990015512     -5.097987217
C       -2.632984316      1.068459036     -5.692263824
H       -1.832395926      1.752883856     -5.993709430
H       -3.131331647      1.509990303     -4.822720324
H       -3.359909240      1.007938812     -6.511944490
C       -1.383609685     -0.274904021     -2.831234505
C       -2.679164519     -0.343596007     -2.326185931
H       -3.481823818     -0.445601912     -3.052749540
C       -3.044815699     -0.277357052     -0.986978566
C       -4.359316568     -0.337538245     -0.437156148
C       -5.638712403     -0.520831277     -1.186366926
H       -6.487837155     -0.439203029     -0.502361111
H       -5.688672058     -1.504611323     -1.671570261
H       -5.761339273      0.231958859     -1.975749945
N       -2.098284388     -0.116341923      0.017594158
C       -2.802537278     -0.073173505      1.144225388
C       -4.198088923     -0.189090821      0.930814005
C       -4.884071565     -0.153796137      2.198781316
O       -6.072182412     -0.169487733      2.471601985
C       -3.731142800     -0.115064137      3.289230473
H       -3.838365153     -1.057269380      3.841593098
C       -3.978637556      1.010615091      4.258051204
O       -3.588367838      2.150193374      4.156880553
O       -4.738414103      0.590644342      5.293706496
C       -5.096943019      1.611858590      6.211465190
H       -4.206945070      2.068550727      6.654946940
H       -5.698786324      1.124411122      6.980243431
H       -5.677843520      2.393938036      5.713544347
C       -2.448004978     -0.023986857      2.494812929
C       -1.133116678     -0.047422771      2.885427836
N       -0.092731235      0.025417232      2.007350975
C        1.084571367     -0.092588917      2.750819812
C        0.807265616     -0.331109241      4.063505177
C        1.777704186     -0.368339435      5.202129555
H        1.876993807      0.611292123      5.704125450
H        2.779459323     -0.687035236      4.896775203
H        1.464472983     -1.078783553      5.978647153
C       -0.658369834     -0.209055545      4.305552852
C       -1.302057718     -1.354801321      5.113305315
H       -0.720735951     -1.469703373      6.038492417
H       -2.306324664     -1.053915097      5.437050237
C       -1.374141589     -2.691619215      4.386458887
H       -2.016347627     -2.623848977      3.501094882
H       -0.390220777     -3.027331067      4.043679842
O        1.969997598     -3.074128543      2.954525960
H        1.473318692     -2.332190101      3.371348104
H        2.269130699     -2.658684633      2.130451589
O        5.507409073     -0.750853807      4.917389288
H        6.436560398     -0.668317428      4.670704080
H        5.216138293      0.149426404      5.060364390
H        8.612872704     -9.326465571      4.366505847
H        6.904604178     -9.079672528      4.742650948
H       -0.871576260      0.726206624      4.860399068
H       -1.783819933     -3.468946617      5.042212803


100
correctly-rotated Tyr189 OH  with hydride-reduced PChlide
C        7.929905622     -8.471571509      4.559265344
H        8.266091877     -7.966845436      5.471626762
C        7.821223405     -7.466240490      3.387600836
H        8.819587977     -7.060073435      3.178346731
H        7.512446538     -8.007097118      2.484044154
C        6.858392136     -6.329125850      3.645373827
C        7.256059674     -5.178255579      4.337211332
H        8.284810922     -5.096691489      4.686117463
C        5.534226063     -6.378817732      3.202382510
H        5.188687802     -7.252868724      2.652022786
C        6.383419511     -4.123082036      4.573809266
H        6.708358369     -3.219730982      5.082529742
C        4.640579190     -5.335967715      3.432865901
H        3.616350928     -5.395298333      3.072169499
C        5.061444578     -4.192120917      4.119891030
O        4.238916213     -3.149083400      4.368660932
H        3.391462187     -3.218400031      3.849602834
Mg      -0.052259995     -0.057859286     -0.034737995
C        5.374723009     -0.695504246     -3.067279659
H        4.566144093     -1.296297006     -3.472142674
H        6.295028495     -0.654167940     -3.643698707
C        5.269519846     -0.054488709     -1.896002761
H        6.147453635      0.483904042     -1.536544093
C        4.116676289     -0.027721922     -1.005552415
C        4.175048661      0.051803677      0.362019616
C        5.378221151      0.174487065      1.235388912
H        5.362613743     -0.531732898      2.074093456
H        5.439513645      1.177616763      1.679187369
H        6.302399163     -0.000025126      0.677084035
C        2.798910441     -0.005292644      0.845030947
C        2.416327876     -0.013326242      2.167482012
H        3.225484773      0.020252603      2.891479597
N        1.950934539     -0.085368817     -0.226349376
C        2.693641433     -0.088372846     -1.370189828
C        2.159616684     -0.091680215     -2.647063707
H        2.856011231     -0.023030242     -3.474803079
C        0.781919435     -0.144615250     -2.985913237
N       -0.239372920     -0.183213724     -2.096785672
C        0.268720016     -0.189033163     -4.333176725
C        1.102401783     -0.152919447     -5.571351691
H        1.877243189     -0.930913571     -5.562088618
H        1.621732947      0.808122790     -5.687893252
H        0.495130708     -0.305696776     -6.469897172
C       -1.103079748     -0.271100774     -4.223130518
C       -2.101224431     -0.303008166     -5.339455782
H       -1.635288064     -0.729528008     -6.237130063
H       -2.928387799     -0.979126065     -5.085753678
C       -2.667722137      1.079104607     -5.678791918
H       -1.866552337      1.760753573     -5.984799379
H       -3.158877103      1.521677400     -4.805747516
H       -3.399910112      1.021977480     -6.493851570
C       -1.408755807     -0.262616748     -2.827170271
C       -2.700758385     -0.330108930     -2.317670606
H       -3.506531294     -0.428290765     -3.041161618
C       -3.060813598     -0.276363559     -0.974927317
C       -4.370307896     -0.347558517     -0.417988149
C       -5.654452674     -0.526189879     -1.160329636
H       -6.499048318     -0.448964216     -0.470221081
H       -5.708143052     -1.506791268     -1.651591439
H       -5.782743002      0.231794215     -1.943762834
N       -2.108537984     -0.121641587      0.024662459
C       -2.805666962     -0.095584454      1.155371458
C       -4.200383453     -0.214379230      0.951424191
C       -4.878657591     -0.182716481      2.223203610
O       -6.064602859     -0.204511908      2.503792594
C       -3.719783970     -0.132173109      3.307162269
H       -3.820488792     -1.067485391      3.871831749
C       -3.963477883      1.006179393      4.262356016
O       -3.568760979      2.142662456      4.146033605
O       -4.723545097      0.601182495      5.303175850
C       -5.079454214      1.634436180      6.209152173
H       -4.188067033      2.093794430      6.647081481
H       -5.682294165      1.157088508      6.983447511
H       -5.658342296      2.411805495      5.701970701
C       -2.440813618     -0.045915724      2.504777710
C       -1.126596569     -0.045510643      2.886717457
N       -0.087649385      0.012704957      1.998572972
C        1.092660803     -0.089082732      2.732722228
C        0.819297897     -0.291404579      4.055757872
C        1.776775383     -0.249924970      5.205509130
H        1.680778343      0.687196302      5.781691957
H        2.822526644     -0.324087884      4.893204646
H        1.610142756     -1.065546662      5.924304726
C       -0.640651341     -0.138990306      4.307196875
C       -1.284696509     -1.216697243      5.200424990
H       -0.717300977     -1.241766375      6.141195752
H       -2.298213715     -0.905834876      5.480814058
C       -1.322724853     -2.611494234      4.591265317
H       -1.927067276     -2.627281792      3.677261500
H       -0.320234066     -2.959926882      4.321838248
O        1.995958625     -3.029128969      2.948387064
H        1.496123656     -2.289599846      3.365717822
H        2.287833861     -2.613873797      2.121619379
O        5.526688367     -0.675028846      4.886395808
H        4.762753303     -1.265485745      4.808160311
H        5.229699765      0.223538829      5.028377863
H        8.640807246     -9.273208854      4.326765639
H        6.955216742     -8.924447914      4.770806190
H       -0.829713416      0.832638719      4.807062661
H       -1.750317755     -3.335729586      5.294263782

100
TS protonation of hydride-reduced PChlide by Tyr 189
C        7.929571324     -8.586619805      4.461614266
H        8.269142425     -8.090360970      5.377206094
C        7.822729716     -7.570082259      3.299488501
H        8.817604190     -7.154597784      3.094938085
H        7.515173570     -8.103742589      2.390345981
C        6.851934734     -6.426253243      3.572244743
C        7.297134156     -5.185035374      4.048910771
H        8.363771934     -5.033029772      4.214535898
C        5.470780268     -6.546073406      3.370484815
H        5.067855866     -7.486300142      2.993559988
C        6.429080457     -4.129726272      4.306487562
H        6.799828833     -3.170364964      4.658000807
C        4.580051558     -5.500454810      3.625867227
H        3.514244531     -5.635411387      3.455789524
C        5.043340296     -4.261095266      4.099521903
O        4.262893813     -3.207709099      4.368601157
H        3.240888649     -3.228456437      4.138516061
Mg      -0.035693272     -0.112864071     -0.050637028
C        5.396566109     -0.569357030     -3.068526136
H        4.610722800     -1.210321185     -3.456681685
H        6.313397206     -0.508385423     -3.648463419
C        5.272812138      0.089687984     -1.909359214
H        6.131882629      0.663611989     -1.559920002
C        4.118848170      0.095722712     -1.019889571
C        4.169494538      0.176640554      0.350501659
C        5.366087230      0.298391384      1.232795514
H        5.339225496     -0.406257317      2.072972947
H        5.429860825      1.303709560      1.671387753
H        6.292496117      0.115951026      0.680850947
C        2.794438162      0.104747331      0.820885187
C        2.392314132      0.079254509      2.146992437
H        3.188620707      0.070230950      2.883667094
N        1.954815090      0.012980342     -0.244092040
C        2.702745110      0.010392696     -1.387530645
C        2.163521819     -0.022089789     -2.662353579
H        2.858796994      0.053202587     -3.491199495
C        0.792547651     -0.122223006     -3.002348898
N       -0.228852660     -0.203894608     -2.112356865
C        0.280127707     -0.165799993     -4.350258651
C        1.110492509     -0.089999429     -5.589017032
H        1.911888192     -0.839994145     -5.586476698
H        1.593347748      0.890319127     -5.697830608
H        0.507518209     -0.257552899     -6.487468290
C       -1.088160831     -0.284438180     -4.240529673
C       -2.087681339     -0.328741893     -5.355159710
H       -1.612486618     -0.733325396     -6.257811437
H       -2.895927141     -1.029414679     -5.107638143
C       -2.689184436      1.042479338     -5.677765977
H       -1.906044557      1.747557834     -5.976993596
H       -3.191328585      1.463461518     -4.800219750
H       -3.420131782      0.975359112     -6.492784258
C       -1.391297495     -0.301072869     -2.842970145
C       -2.684348511     -0.386684777     -2.335175632
H       -3.490384349     -0.478198508     -3.058573981
C       -3.039813315     -0.342884787     -0.992636293
C       -4.354465941     -0.389623906     -0.435280546
C       -5.639689617     -0.531683802     -1.182573243
H       -6.482274451     -0.510874096     -0.486354937
H       -5.682691522     -1.475420996     -1.741392018
H       -5.778799287      0.278603292     -1.909760562
N       -2.089424063     -0.213097918      0.007112863
C       -2.787899220     -0.173409505      1.136426223
C       -4.181987885     -0.268730111      0.930771669
C       -4.862150871     -0.228541388      2.207021009
O       -6.047754081     -0.238610680      2.478283282
C       -3.709074598     -0.181200915      3.290273051
H       -3.812253137     -1.103980960      3.873852065
C       -3.934220230      0.984514871      4.220041330
O       -3.508667796      2.106256916      4.075045873
O       -4.714097920      0.622858408      5.257524801
C       -5.046838809      1.682469595      6.143589479
H       -4.145116521      2.119256455      6.582739185
H       -5.671540402      1.236177412      6.918637894
H       -5.595907039      2.468450322      5.617185824
C       -2.428121569     -0.117604939      2.487097887
C       -1.123134566     -0.090613808      2.885749169
N       -0.083014147      0.006511047      1.988121650
C        1.087000051     -0.043640406      2.680443305
C        0.836519302     -0.386748308      4.037216403
C        1.765286266      0.110397751      5.132172916
H        1.756997294      1.208123383      5.229311671
H        2.801779722     -0.209523040      4.979597209
H        1.462872302     -0.306573620      6.100478533
C       -0.629022079     -0.166846297      4.297671554
C       -1.300188134     -1.188304380      5.231171415
H       -0.712330365     -1.202649015      6.159429418
H       -2.293705279     -0.823922784      5.523580026
C       -1.398543679     -2.607790315      4.684012259
H       -1.980198648     -2.637568917      3.754179298
H       -0.402382061     -3.016011777      4.477329626
O        1.799604868     -2.882447517      3.896050093
H        1.251690258     -1.702200293      3.977274200
H        1.636739404     -3.085577496      2.964269737
O        5.543305242     -0.788328507      4.862777712
H        4.789711540     -1.396869337      4.779212889
H        5.248299957      0.109503226      5.013293694
H        8.635151435     -9.391359326      4.221404223
H        6.952838776     -9.036055018      4.671417349
H       -0.775368326      0.831278389      4.756771634
H       -1.895893168     -3.263490450      5.409032327


100
deprotonated Tyr189 and Chlide
C        8.112234186     -8.404489783      4.382298983
H        8.457139180     -7.938658089      5.312274542
C        7.991291977     -7.350922446      3.255059500
H        8.989638232     -6.933795892      3.064414437
H        7.705865395     -7.876748814      2.331600639
C        7.026396153     -6.204063034      3.502273220
C        7.474814164     -4.902451331      3.771554121
H        8.548943920     -4.724378473      3.854400656
C        5.635196376     -6.361452517      3.411470159
H        5.225701628     -7.352243307      3.203670380
C        6.610171267     -3.822575533      3.919360419
H        6.997825933     -2.827987290      4.130185569
C        4.752620827     -5.297300029      3.559432641
H        3.678823917     -5.460222123      3.484056427
C        5.200770193     -3.966009848      3.797003555
O        4.378096758     -2.953759845      3.872484752
H        2.778999454     -3.291542016      3.913683997
Mg      -0.056110075     -0.044137578      0.024197205
C        5.286823042     -1.126212506     -2.984037575
H        4.404571326     -1.590743205     -3.414211874
H        6.210610703     -1.208339951     -3.549714878
C        5.266476205     -0.523938299     -1.788348624
H        6.210140190     -0.146877396     -1.393447209
C        4.117789337     -0.348419586     -0.910341306
C        4.151184473     -0.376474847      0.464423540
C        5.290467194     -0.640946257      1.386131053
H        5.089947111     -1.521418227      2.014990938
H        5.455066299      0.189090999      2.084125049
H        6.221273052     -0.817334943      0.840246700
C        2.779111187     -0.201678353      0.900162952
C        2.341927221     -0.213700598      2.223053953
H        3.105718258     -0.395545709      2.971231370
N        1.953488441     -0.074528230     -0.161882237
C        2.719986675     -0.151380556     -1.294206921
C        2.198475336     -0.049545487     -2.570169752
H        2.907658749     -0.017171869     -3.390435907
C        0.831036847     -0.029251435     -2.921772849
N       -0.204592349     -0.113828351     -2.046159360
C        0.339968632     -0.000445328     -4.277048426
C        1.190451854      0.105109220     -5.499413992
H        1.962302682     -0.674598869     -5.524021498
H        1.710718767      1.070268180     -5.551587175
H        0.595109427      0.005424242     -6.412376055
C       -1.028532841     -0.099833543     -4.188120203
C       -2.015023999     -0.088155239     -5.315383623
H       -1.525334135     -0.433857379     -6.234127289
H       -2.818745443     -0.810323891     -5.119945416
C       -2.627448147      1.293849120     -5.562600352
H       -1.848807954      2.023309391     -5.810416909
H       -3.145297249      1.657037958     -4.668468011
H       -3.347433178      1.266643838     -6.389165433
C       -1.352756340     -0.175460695     -2.797322093
C       -2.652796027     -0.319187784     -2.320829434
H       -3.440713871     -0.413661755     -3.063052935
C       -3.032263809     -0.330855500     -0.985166728
C       -4.355575071     -0.450712097     -0.450820607
C       -5.617063381     -0.670403103     -1.216943246
H       -6.477100630     -0.634207547     -0.543411511
H       -5.619084183     -1.645802186     -1.719944742
H       -5.758038116      0.092146699     -1.993354604
N       -2.106359297     -0.156678262      0.028192730
C       -2.822474409     -0.137216645      1.145557841
C       -4.206725472     -0.299601664      0.916737773
C       -4.907317937     -0.257165807      2.185361468
O       -6.093261963     -0.316354106      2.438992909
C       -3.776675009     -0.118543905      3.284340079
H       -3.861346724     -1.012937850      3.912264296
C       -4.050381111      1.087926149      4.148790610
O       -3.629121689      2.205024718      3.961937817
O       -4.861974673      0.765183362      5.171430003
C       -5.245332927      1.860899671      5.993017393
H       -4.368026443      2.330449465      6.447133035
H       -5.895240358      1.441547148      6.761913431
H       -5.782156391      2.612185025      5.407206641
C       -2.480822338     -0.049898998      2.502496194
C       -1.184214290     -0.024955119      2.929779348
N       -0.123898671      0.021983107      2.047654557
C        1.038895519     -0.140992927      2.705824380
C        0.753118105     -0.435701822      4.115424431
C        1.695957872      0.191317059      5.143801514
H        1.725574551      1.283796298      5.040029109
H        2.716757835     -0.193593433      5.063011328
H        1.351901346     -0.042151520      6.157861066
C       -0.702993082     -0.074242858      4.347524198
C       -1.418422277     -1.022122068      5.319939576
H       -0.852269169     -0.998432421      6.261355829
H       -2.408836084     -0.621848202      5.569263469
C       -1.539404381     -2.468723775      4.848907385
H       -2.090293741     -2.537673255      3.903244194
H       -0.559395549     -2.934767031      4.695819249
O        1.789098794     -3.454466082      3.796824038
H        0.887923162     -1.531501615      4.192743187
H        1.714745895     -3.519026121      2.836746116
O        5.455638763     -0.709579452      5.014280659
H        4.812773460     -1.341996285      4.620896489
H        5.127696025      0.171920054      5.190907903
H        8.819493559     -9.197643934      4.107895945
H        7.140416635     -8.868189222      4.586668192
H       -0.768007395      0.947803774      4.759095674
H       -2.078236472     -3.065328633      5.593757211
