# Supplementary material for: An Alternative Proposal for the Reaction Mechanism of Light-Dependent Protochlorophyllide Oxidoreductase
Source: ACS Catal. 2022 Feb 7;12(4):2589–605. doi: 10.1021/acscatal.1c05351 (PMC9778109; doi:10.1021/acscatal.1c05351)
Supplement: Supplementary file 1 — cs1c05351_si_001.zip [file cs1c05351_si_001.zip › proton_transfer_from_Tyr189_to_PChlide.xyz]

99
Tyr189-OH + PChlide  (as obtained from MD)
C        7.915845285     -8.434483305      4.573382907
H        8.275689681     -7.938735059      5.481489151
C        7.805766872     -7.425044784      3.405386065
H        8.806999092     -7.034964790      3.180803943
H        7.473584537     -7.958590146      2.506010101
C        6.865611067     -6.274046178      3.680218081
C        7.291779527     -5.133912766      4.365373631
H        8.325596115     -5.068605075      4.701680774
C        5.527393581     -6.307695204      3.268019939
H        5.161639368     -7.179236241      2.727281993
C        6.430944669     -4.070265499      4.627585156
H        6.789614619     -3.196932316      5.170277661
C        4.652696238     -5.257530184      3.516468656
H        3.618614626     -5.280277495      3.185653541
C        5.099967659     -4.121320565      4.198983881
O        4.213428648     -3.119347041      4.400032852
H        4.656176052     -2.367672766      4.833468774
Mg      -0.081491897     -0.021106385      0.005224057
C        5.268417508     -0.886603638     -3.030527508
H        4.441876006     -1.509840810     -3.359563625
H        6.165467931     -0.898211168     -3.642496774
C        5.214223685     -0.164334294     -1.905461055
H        6.106995731      0.387978641     -1.610561170
C        4.082277111     -0.066830136     -0.990869017
C        4.152867808     -0.002713095      0.381956056
C        5.365354203     -0.055457771      1.249467044
H        5.367925573     -0.976203223      1.849528044
H        5.402203845      0.799423352      1.937472155
H        6.284250212     -0.048549070      0.657578866
C        2.790756366      0.035951745      0.863540844
C        2.388232302      0.019610451      2.196100709
H        3.187004479     -0.026088954      2.929028207
N        1.928518133      0.016845957     -0.189699957
C        2.663533465     -0.039300137     -1.331840961
C        2.111229113     -0.042830266     -2.613656839
H        2.811570454     -0.011089224     -3.441284317
C        0.752144817     -0.088253054     -2.946238267
N       -0.272994758     -0.121800954     -2.050124139
C        0.234114363     -0.140206622     -4.300512640
C        1.067450279     -0.111133093     -5.537483839
H        1.831554147     -0.898027742     -5.527718571
H        1.592377712      0.846148520     -5.647203556
H        0.458471218     -0.255074324     -6.434395868
C       -1.129028863     -0.221066839     -4.184645652
C       -2.137791870     -0.264875399     -5.290151003
H       -1.668467023     -0.669339259     -6.194542058
H       -2.941138657     -0.968166168     -5.035753923
C       -2.740743868      1.107405131     -5.606601430
H       -1.961545432      1.811974374     -5.915724673
H       -3.238741349      1.532644232     -4.728713332
H       -3.476488862      1.035190408     -6.415108370
C       -1.428125254     -0.202286330     -2.778936306
C       -2.723443873     -0.265565345     -2.282045934
H       -3.528742161     -0.356087991     -3.004220025
C       -3.070042244     -0.223033024     -0.936037620
C       -4.398641428     -0.318750784     -0.382037913
C       -5.673344596     -0.483325387     -1.135656230
H       -6.516693511     -0.541859749     -0.443608779
H       -5.665711144     -1.395088197     -1.745251418
H       -5.848324050      0.359718063     -1.815546838
N       -2.128181734     -0.093468053      0.050672158
C       -2.816907297     -0.099247403      1.194384837
C       -4.212310191     -0.230742249      0.981463319
C       -4.875594498     -0.280757405      2.277801100
O       -6.045595276     -0.402984302      2.560303701
C       -3.722794116     -0.130684224      3.349072950
H       -3.797821411     -0.977047174      4.039152352
C       -3.989475316      1.154311939      4.108995167
O       -3.683478906      2.258711026      3.730946991
O       -4.657036250      0.905949967      5.244786225
C       -5.055331612      2.067731125      5.971151982
H       -4.182098378      2.656462665      6.264218729
H       -5.583216846      1.698048126      6.850122899
H       -5.714880853      2.690171988      5.361266084
C       -2.443315269     -0.091405298      2.534906461
C       -1.110671300     -0.099215938      2.938079547
N       -0.084979980      0.035219146      2.025793532
C        1.083461099     -0.036897422      2.713897540
C        0.787820304     -0.267953956      4.095416671
C        1.778397885     -0.436041854      5.209445432
H        1.693011977      0.379897063      5.938584136
H        2.810760631     -0.464308885      4.855597265
H        1.616313689     -1.374459153      5.751409172
C       -0.570985288     -0.290275004      4.254824781
C       -1.296787214     -0.566024372      5.534092826
H       -0.692793865     -0.193290513      6.370438876
H       -2.240479883     -0.014617751      5.578034628
C       -1.571788407     -2.059715011      5.743531362
H       -2.171783656     -2.471292517      4.924866256
H       -0.638666949     -2.631388461      5.783543859
O        1.971171362     -2.998985432      2.978688054
H        1.469450143     -2.262098327      3.398421895
H        2.262699567     -2.580029231      2.153666947
O        5.495473553     -0.644443848      4.927827834
H        5.976614692     -0.614523090      4.090831835
H        5.196437784      0.252943491      5.072943574
H        8.609548581     -9.245852692      4.326042551
H        6.937993238     -8.873047630      4.799223073
H       -2.114011383     -2.227674714      6.680143136


99
Tyr189-OH + PChlide
C        7.981280872     -8.364900284      4.530093052
H        8.314257951     -7.866539873      5.446830256
C        7.863916848     -7.350051388      3.367506536
H        8.855996546     -6.928207285      3.162501120
H        7.559114635     -7.882764700      2.458089651
C        6.886602973     -6.229645947      3.645173240
C        7.281510350     -5.058702426      4.303479638
H        8.321821979     -4.942165425      4.602725645
C        5.545491945     -6.324680170      3.265443623
H        5.200960115     -7.215620135      2.743075942
C        6.388132546     -4.027604519      4.573934688
H        6.711783866     -3.112543533      5.062110213
C        4.632688065     -5.306671785      3.529028065
H        3.596408707     -5.401202378      3.212455325
C        5.051533956     -4.148066426      4.187836884
O        4.196783023     -3.124859886      4.468228496
H        3.331114169     -3.280759068      4.025123807
Mg      -0.077835676      0.012693896      0.004947282
C        5.281677125     -0.885538737     -3.052295090
H        4.457622845     -1.502793736     -3.398934414
H        6.180833027     -0.881478345     -3.661303082
C        5.223440893     -0.191802209     -1.909303126
H        6.113231329      0.353511548     -1.594578938
C        4.090172832     -0.120792806     -0.994045922
C        4.172323464     -0.077820160      0.379532005
C        5.405988517     -0.061594708      1.219688248
H        5.268546191     -0.540558622      2.194988608
H        5.733085132      0.968528899      1.416364144
H        6.230612918     -0.575461153      0.717250051
C        2.807874077     -0.051381664      0.862675892
C        2.402695981     -0.076608326      2.195183101
H        3.201287646     -0.098566630      2.930098035
N        1.938000875     -0.048571391     -0.185168958
C        2.671683934     -0.084675264     -1.330467923
C        2.117216955     -0.053311145     -2.610272044
H        2.817576725     -0.018533457     -3.437812587
C        0.757406457     -0.069332336     -2.943870264
N       -0.269373123     -0.087336819     -2.049713724
C        0.241429333     -0.109573938     -4.299367180
C        1.077774652     -0.091578364     -5.534427721
H        1.824666115     -0.894811729     -5.527883543
H        1.624069293      0.854453513     -5.636844509
H        0.467864083     -0.216217891     -6.433502379
C       -1.122825103     -0.172590751     -4.186233066
C       -2.129941540     -0.201155446     -5.293703298
H       -1.662230222     -0.604310997     -6.199444162
H       -2.940360379     -0.898580546     -5.045458766
C       -2.720021655      1.178347782     -5.602997590
H       -1.933805738      1.877662131     -5.906168500
H       -3.216374143      1.602904076     -4.723858178
H       -3.454297064      1.117561416     -6.413727475
C       -1.424302338     -0.152531736     -2.780895048
C       -2.720063560     -0.213784379     -2.285599791
H       -3.525226774     -0.295578500     -3.008989952
C       -3.066622997     -0.192558558     -0.938881390
C       -4.392536667     -0.315235777     -0.385131554
C       -5.666050452     -0.479674425     -1.141163816
H       -6.505313561     -0.586084773     -0.449935265
H       -5.638441750     -1.364528896     -1.788452553
H       -5.862742873      0.386842662     -1.784775125
N       -2.124937637     -0.072143634      0.049465412
C       -2.812525618     -0.110421927      1.192878498
C       -4.206431091     -0.252092582      0.979594946
C       -4.868157035     -0.326393522      2.275221326
O       -6.034901641     -0.474234080      2.558362804
C       -3.717346181     -0.158177834      3.346831147
H       -3.790022472     -0.991812133      4.052362418
C       -3.992023349      1.140024222      4.082146632
O       -3.688481715      2.238107915      3.684488953
O       -4.662578960      0.910150795      5.220026076
C       -5.066544535      2.084509439      5.923760878
H       -4.195485264      2.679555922      6.210355356
H       -5.598339280      1.729800031      6.806480514
H       -5.723543055      2.694540821      5.298908865
C       -2.437884249     -0.122501023      2.532738516
C       -1.105520026     -0.141822231      2.933435346
N       -0.077051640     -0.049699804      2.017684775
C        1.092982545     -0.102489797      2.706827713
C        0.792310043     -0.249611340      4.094000400
C        1.780278785     -0.327237273      5.219548048
H        1.623479879      0.490292959      5.933942824
H        2.814922793     -0.263370853      4.878143488
H        1.690285142     -1.263447799      5.783764779
C       -0.566440641     -0.278700880      4.255900229
C       -1.287526292     -0.495618808      5.549207246
H       -0.685129495     -0.076536674      6.364559073
H       -2.236996735      0.046509869      5.571581498
C       -1.548884516     -1.978479051      5.835537209
H       -2.154779758     -2.435524807      5.045427848
H       -0.609999142     -2.540610605      5.898313943
O        1.866051872     -3.218359027      3.041150548
H        1.113023664     -2.825695370      3.505998645
H        2.107387745     -2.534913449      2.396171287
O        5.502452743     -0.595251421      4.925709893
H        4.766830971     -1.218802645      5.013913930
H        5.196658219      0.299074736      5.075561267
H        8.698954088     -9.156776010      4.288245060
H        7.011442230     -8.829813646      4.737194899
H       -2.079558392     -2.106398037      6.784813534


99
Tyr189-O- + C18-protonated PChlide
C        8.095747632     -8.356993292      4.373649355
H        8.425085653     -7.888956179      5.307466814
C        7.974904815     -7.305561595      3.244406952
H        8.966577325     -6.871895688      3.063218758
H        7.695795579     -7.826520249      2.318057009
C        6.988440088     -6.173364748      3.492342586
C        7.413710948     -4.880306872      3.841810028
H        8.479733152     -4.697794227      3.978340089
C        5.602690353     -6.341712562      3.336392186
H        5.215463671     -7.324467150      3.066137423
C        6.532656883     -3.818826562      4.005382814
H        6.897632863     -2.830282726      4.274149281
C        4.704115120     -5.292979292      3.492681124
H        3.638685229     -5.468968497      3.353865609
C        5.130896187     -3.973336830      3.814501686
O        4.305902852     -2.961391173      3.897226910
H        2.794899973     -3.052559211      4.248081766
Mg      -0.059327899      0.018149975      0.019099266
C        5.193078774     -1.302487255     -2.986159076
H        4.290700565     -1.777558215     -3.360421653
H        6.093253726     -1.424510100     -3.580945720
C        5.223820780     -0.640072950     -1.823972396
H        6.181819046     -0.252126983     -1.479039035
C        4.101296085     -0.417420591     -0.920598952
C        4.157308540     -0.423177078      0.451393259
C        5.299028580     -0.708067979      1.359812232
H        5.069452712     -1.563021712      2.013823068
H        5.508978181      0.131615443      2.033374567
H        6.210990939     -0.937744304      0.803691763
C        2.793284623     -0.207114285      0.906917136
C        2.376368061     -0.199313952      2.220655863
H        3.142516388     -0.350775266      2.973639475
N        1.950905471     -0.067682388     -0.156172830
C        2.700840580     -0.181171950     -1.282250085
C        2.175336986     -0.072841554     -2.571664101
H        2.888253572     -0.069673625     -3.388821172
C        0.821078608     -0.015357025     -2.916428761
N       -0.217525854     -0.050056448     -2.036558276
C        0.319514558      0.009954198     -4.283686635
C        1.176523086      0.073594461     -5.501878362
H        1.886269733     -0.761992163     -5.538927637
H        1.765902851      0.998303101     -5.528943903
H        0.577881347      0.038325261     -6.415999217
C       -1.043316413     -0.043939099     -4.190441992
C       -2.041450808     -0.019901971     -5.305243057
H       -1.562077899     -0.360763898     -6.229858749
H       -2.841461702     -0.744297946     -5.104304432
C       -2.650846130      1.367063151     -5.533930769
H       -1.874653925      2.094776623     -5.792254185
H       -3.157971045      1.730981120     -4.634037430
H       -3.380631895      1.341965368     -6.350218979
C       -1.362423552     -0.088356943     -2.785468210
C       -2.657974472     -0.197437396     -2.312180039
H       -3.454717455     -0.273135460     -3.044649690
C       -3.018133376     -0.218529786     -0.964150555
C       -4.361260249     -0.376586762     -0.443399384
C       -5.603049026     -0.577763713     -1.240348861
H       -6.462713220     -0.706479738     -0.578816029
H       -5.528050571     -1.462240464     -1.884234707
H       -5.800150122      0.282337647     -1.892444582
N       -2.108512479     -0.076989159      0.038288587
C       -2.830719929     -0.115851112      1.173942196
C       -4.217632344     -0.292010577      0.918483823
C       -4.916096752     -0.351623508      2.199456265
O       -6.088412251     -0.503287365      2.448167240
C       -3.796768924     -0.161155378      3.296719516
H       -3.861255760     -1.006016522      3.990780054
C       -4.106222498      1.124792570      4.042294876
O       -3.801733795      2.228704785      3.662084207
O       -4.797718207      0.871440933      5.159257285
C       -5.231335423      2.029682524      5.874623615
H       -4.373679761      2.631702250      6.185363158
H       -5.772375028      1.652858532      6.742133585
H       -5.886776095      2.639198981      5.247904217
C       -2.504743881     -0.095117119      2.508923556
C       -1.165327145     -0.090192556      2.960266955
N       -0.098576459     -0.004692377      2.042147214
C        1.049897734     -0.123628122      2.704659111
C        0.759801777     -0.366796565      4.108983833
C        1.647245646      0.265329214      5.186568237
H        1.609775744      1.358725580      5.140623784
H        2.686465572     -0.057746014      5.085661121
H        1.321438427     -0.054181805      6.179931495
C       -0.683010005     -0.270647386      4.244950604
C       -1.401409543     -0.514656795      5.524552911
H       -0.862523591     -0.007697646      6.334120240
H       -2.407594019     -0.090144096      5.510063535
C       -1.479992658     -2.016729575      5.848280981
H       -2.084306215     -2.544386106      5.102142802
H       -0.486651282     -2.477589511      5.860137894
O        1.781109159     -3.026507726      4.409747719
H        1.031799602     -1.498340368      4.200499502
H        1.429474293     -3.617908550      3.731825817
O        5.463899182     -0.652778609      4.995738547
H        4.783957767     -1.284021756      4.688637271
H        5.139073812      0.230087841      5.171295699
H        8.818616691     -9.134690908      4.102141992
H        7.130275304     -8.838059055      4.565247126
H       -1.945036405     -2.165047528      6.827905156
