# Supplementary material for: An Alternative Proposal for the Reaction Mechanism of Light-Dependent Protochlorophyllide Oxidoreductase
Source: ACS Catal. 2022 Feb 7;12(4):2589–605. doi: 10.1021/acscatal.1c05351 (PMC9778109; doi:10.1021/acscatal.1c05351)
Supplement: Supplementary file 1 — cs1c05351_si_001.zip [file cs1c05351_si_001.zip › putatively_fluorescent_product.xyz]

131
NADP+::Chlide:::Tyr189-O-
C        8.084077409     -8.402757221      3.581297069
H        7.113124101     -8.767655109      3.931381370
H        8.658513550     -9.259449302      3.213988248
H        8.615134091     -7.974704641      4.437514454
C        7.909534913     -7.350762410      2.459576093
H        8.897739799     -7.026852745      2.114228722
H        7.412211419     -7.831384340      1.607301867
C        7.107328438     -6.157706725      2.892411477
C        7.728227176     -4.921504594      3.175066465
H        8.810011772     -4.847887036      3.085310502
C        5.702075452     -6.246538516      3.018268244
H        5.217171927     -7.196739581      2.803469363
C        6.995240456     -3.818133996      3.539052249
H        7.465254698     -2.860456746      3.743142760
C        4.939395660     -5.162638292      3.373887659
H        3.856374008     -5.212181751      3.451372929
C        5.556433931     -3.881953533      3.634339784
O        4.863018931     -2.863262441      3.906111763
H        2.926177502     -3.313901873      3.931152975
C        1.678937255      2.813430137      9.321417291
H        1.225138095      3.386166593     10.131298968
H        2.656444036      3.231627786      9.084883373
H        1.796806362      1.767806829      9.610701784
N        0.818332335      2.888561073      8.130144701
C        1.314274058      3.332898019      6.958509596
H        2.350108721      3.650439467      6.973360358
C        0.527525807      3.364762336      5.821858004
C       -0.800671333      2.955415376      5.916643332
H       -1.441422058      2.954853368      5.035782580
H       -0.460256236      0.878767065      4.483981475
C       -1.293395022      2.504948217      7.138180557
H       -2.315695692      2.158170594      7.221558337
C       -0.456752040      2.474583954      8.230490395
H       -0.765191037      2.115585161      9.205994945
C        1.036314066      3.741529823      4.448679641
N        2.363799728      3.763077710      4.237747583
H        2.610909062      3.727967755      3.233323154
H        3.001984715      3.250691288      4.830440324
O        0.212194981      3.999819780      3.579769700
Mg      -0.155556998      0.155571016     -0.222898049
C        5.110465671     -0.365456147     -3.588370684
H        4.318980913     -1.011799882     -3.956440848
H        5.965616418     -0.209710547     -4.240126356
C        5.052203681      0.208131196     -2.377673723
H        5.910039279      0.803493284     -2.058199964
C        3.970322368      0.118526635     -1.412734578
C        4.116731009      0.074940610     -0.019221144
C        5.388515448      0.073811082      0.763116119
H        5.433402355     -0.781257967      1.450708757
H        5.515292633      0.981101423      1.373830134
H        6.270874206      0.006627613      0.118160973
C        2.804837076     -0.043495168      0.543058856
C        2.474445577     -0.144019249      1.946546354
H        3.331796209     -0.229673003      2.611556611
N        1.881553856     -0.052413099     -0.448970495
C        2.542649397      0.040393494     -1.648242392
C        1.882623432      0.092795655     -2.888130807
H        2.517490398      0.244845418     -3.754908678
C        0.511300200     -0.000531090     -3.146409745
N       -0.479079289     -0.126507271     -2.227547328
C       -0.075582932      0.042793747     -4.466458803
C        0.707701473      0.175014078     -5.733268572
H        1.478481056     -0.601312951     -5.820669451
H        1.225476323      1.141565561     -5.788065374
H        0.062236645      0.097444679     -6.613900723
C       -1.424166808     -0.063369907     -4.335148249
C       -2.470164997     -0.041743460     -5.403935161
H       -2.055712893     -0.454218785     -6.332487043
H       -3.297657093     -0.707176503     -5.125205803
C       -3.017999545      1.362437929     -5.678120255
H       -2.215761601      2.033112475     -6.004180969
H       -3.454897470      1.791770830     -4.770177212
H       -3.789386650      1.344352383     -6.457052772
C       -1.665481885     -0.142064425     -2.911205480
C       -2.926544723     -0.167607073     -2.349798280
H       -3.774442061     -0.146660696     -3.028099381
C       -3.205835579     -0.186078242     -0.974872849
C       -4.486894403     -0.137644370     -0.383734194
C       -5.812093724     -0.067718677     -1.061736559
H       -6.611276235     -0.024361741     -0.317203769
H       -5.997555698     -0.938292436     -1.705035267
H       -5.900850215      0.821823260     -1.699702186
N       -2.193534791     -0.244798798     -0.020936457
C       -2.812708477     -0.242530089      1.150076278
C       -4.221298637     -0.173843668      1.010450945
C       -4.828923244     -0.152817478      2.301901979
O       -5.981817608     -0.092659650      2.694845308
C       -3.576797472     -0.210704336      3.352529387
H       -3.770215689     -1.089212790      3.978809327
C       -3.736363615      0.999353325      4.202760747
O       -3.220962175      2.098890249      4.035418287
O       -4.627370065      0.790260699      5.183152751
C       -5.171751891      1.951176904      5.792443504
H       -4.407944510      2.533784731      6.319464246
H       -5.919186675      1.591540923      6.500180868
H       -5.640834206      2.590525410      5.040656048
C       -2.332639992     -0.274035568      2.496247355
C       -1.009067414     -0.319273394      2.856181078
N        0.018307061     -0.296996619      1.928388203
C        1.237877320     -0.284738852      2.556477019
C        1.048717932     -0.565594985      4.043119013
C        1.991100806      0.145502697      4.997499521
H        2.008814307      1.219438324      4.772853731
H        3.024597112     -0.209706153      4.946856020
H        1.664253364      0.012014430      6.038254399
C       -0.434097821     -0.205701320      4.262972918
C       -1.108907520     -0.876031195      5.474406713
H       -0.514146945     -0.591527482      6.357657982
H       -2.098233193     -0.425432907      5.630454585
C       -1.276598037     -2.397552422      5.497252147
H       -1.937742312     -2.721387351      4.685212388
H       -0.318188573     -2.913585362      5.370586629
O       -1.936069147      3.304537083      1.737048225
H       -1.449780154      3.776548213      2.424006227
H       -2.428751694      2.627281818      2.236009782
O        2.035911733      3.024481589      1.577767601
H        1.155309012      3.205076611      1.947350659
H        2.167117315      2.057939944      1.709272325
O        0.720553418     -3.218299230      1.498027696
H       -0.111345711     -3.692779560      1.623814677
H        0.460539796     -2.277860084      1.519352523
O        2.024598653     -3.682071332      3.945692274
H        1.170708267     -1.652428728      4.186349544
H        1.681083154     -3.570030290      3.032490637
O       -0.213660507      2.235670764     -0.115010093
H        0.646870929      2.629118405      0.102898128
H       -0.889313151      2.609873318      0.501348077
O        5.265473520     -0.376068585      5.275222674
H        5.213014310     -1.233247189      4.803409803
H        5.393085779      0.253075166      4.552930945
H       -1.721871992     -2.715358958      6.445551818


132
NADP+::Chlide:::Tyr189-OH
C        7.984713911     -8.612890940      3.515161138
H        7.009741777     -8.988848088      3.843511352
H        8.579077724     -9.463312627      3.166436320
H        8.485112206     -8.175941804      4.385576108
C        7.824611161     -7.565624706      2.386880739
H        8.820310316     -7.239412679      2.063307866
H        7.367399410     -8.056520807      1.518082779
C        7.005972321     -6.359526993      2.757967707
C        7.606738673     -5.127580106      3.026159607
H        8.690938568     -5.045743789      2.993658533
C        5.611478780     -6.433784315      2.819978775
H        5.117511015     -7.385355089      2.634526658
C        6.849166420     -3.992318655      3.298794771
H        7.323057371     -3.030631575      3.474467243
C        4.839510787     -5.314698586      3.105128966
H        3.757728151     -5.390075155      3.182117088
C        5.463110980     -4.084962811      3.314486171
O        4.711394147     -2.948638698      3.532334613
H        2.847298896     -3.527932874      4.750900419
C        1.886595774      2.789674467      9.222359826
H        1.470757906      2.624375623     10.215917482
H        2.517773271      3.678892083      9.243067890
H        2.474569315      1.920312461      8.917392625
N        0.791820066      2.993690583      8.264425386
C        1.055937570      3.606855691      7.092551336
H        2.068563458      3.975653643      6.969282371
C        0.077245676      3.752809856      6.129144049
C       -1.208599438      3.274399939      6.399060184
H       -1.981020549      3.368961279      5.638928546
H       -0.491869767      0.916888429      4.426961195
C       -1.458286091      2.645774461      7.613995979
H       -2.436705674      2.245634812      7.854239369
C       -0.437618574      2.512985379      8.533821427
H       -0.565597789      2.025577369      9.493346002
C        0.331246914      4.371052434      4.774338248
N        1.599477038      4.297951100      4.317612145
H        1.715221700      4.361560986      3.303506637
H        2.223695357      3.617200750      4.727388288
O       -0.607102875      4.872046262      4.176492538
Mg      -0.089808702      0.102941973     -0.285470289
C        5.108461513     -0.659180857     -3.664766313
H        4.303531508     -1.322981026     -3.967430126
H        5.953473405     -0.573216864     -4.341060726
C        5.091181718     -0.001507443     -2.499257909
H        5.960862687      0.599887561     -2.234984433
C        4.023800703     -0.037425072     -1.509593879
C        4.173672119     -0.038915297     -0.130399995
C        5.442730307     -0.016249365      0.656736888
H        5.493819078     -0.859424245      1.358553026
H        5.537474615      0.904707442      1.247888820
H        6.318851307     -0.082516180      0.006423139
C        2.841853396     -0.118974578      0.452230172
C        2.521334110     -0.175021318      1.849326140
H        3.375617104     -0.182046873      2.524437593
N        1.922086658     -0.163318395     -0.532130935
C        2.579816249     -0.104953058     -1.739449276
C        1.925847327     -0.057739402     -2.960767005
H        2.560022903      0.057839695     -3.834158801
C        0.537102933     -0.112033409     -3.218115893
N       -0.438643882     -0.206799302     -2.290176434
C       -0.048806433     -0.043475701     -4.528559154
C        0.729852880      0.068007089     -5.800851622
H        1.477785741     -0.729056693     -5.892356247
H        1.265940005      1.023230722     -5.865751411
H        0.077083119      0.003664730     -6.675794186
C       -1.404224666     -0.098441879     -4.387694727
C       -2.456042614     -0.025635128     -5.448253201
H       -2.057751865     -0.437302079     -6.382997398
H       -3.302036343     -0.670770404     -5.179647624
C       -2.957508835      1.400113299     -5.698909522
H       -2.137486076      2.050560428     -6.020229729
H       -3.385135233      1.835419616     -4.789167644
H       -3.727516118      1.411790832     -6.477627526
C       -1.625717637     -0.178154193     -2.968497815
C       -2.884400398     -0.157445356     -2.382006481
H       -3.741398568     -0.111206227     -3.047826993
C       -3.135532875     -0.163854161     -1.019302284
C       -4.427928197     -0.092289157     -0.407663999
C       -5.753177364     -0.003109424     -1.080498745
H       -6.551032618      0.081225197     -0.339183696
H       -5.951084345     -0.892165459     -1.691720959
H       -5.808766213      0.866387326     -1.746101048
N       -2.124171250     -0.236141485     -0.075565196
C       -2.740434218     -0.232005063      1.095955490
C       -4.152561817     -0.147847384      0.956782909
C       -4.759895780     -0.118479385      2.265859595
O       -5.912075082     -0.020877463      2.620072312
C       -3.530057766     -0.211443769      3.299545704
H       -3.707765173     -1.113458030      3.897361345
C       -3.666325334      0.979979992      4.194937613
O       -3.046726429      2.032980342      4.094820578
O       -4.621655604      0.792020261      5.097315162
C       -5.091260563      1.942152644      5.793127823
H       -4.336538654      2.314104663      6.493409561
H       -5.974847605      1.613680635      6.338770694
H       -5.348959691      2.736919278      5.089671361
C       -2.281244130     -0.262454414      2.437265385
C       -0.954497439     -0.301511330      2.810201305
N        0.063319924     -0.268773582      1.880796765
C        1.268859506     -0.271921925      2.488470560
C        1.111418794     -0.426176522      4.001256475
C        1.979845975      0.496242502      4.846836372
H        1.874942025      1.530042395      4.489645113
H        3.037859869      0.212522856      4.837618784
H        1.646497423      0.457311927      5.893433449
C       -0.392770006     -0.164782945      4.213564550
C       -1.046168102     -0.858453354      5.429070193
H       -0.439222955     -0.563347507      6.299059930
H       -2.026349126     -0.394416022      5.600403285
C       -1.219738678     -2.380867023      5.463376701
H       -1.861423725     -2.726782666      4.644492522
H       -0.261423275     -2.904857107      5.379726963
O       -1.192526977      2.966035236      2.198974692
H       -1.266474437      3.866025024      2.558063564
H       -1.845282340      2.443400084      2.710284795
O        1.532574105      2.968184326      1.812698729
H        0.619509447      2.755364721      2.109166591
H        2.013540722      2.123888032      1.878115745
O        2.601137251     -3.197813502      1.841215631
H        2.803380259     -3.676472697      1.025423666
H        2.384550128     -2.282623971      1.577138106
O        1.910534673     -3.712713781      4.589164502
H        1.345768745     -1.470543775      4.263861610
H        1.855726696     -3.746604028      3.620856234
O       -0.164402459      2.187005659     -0.233468957
H        0.655698606      2.603474796      0.097830567
H       -0.836052427      2.506230522      0.404072578
O        4.966379005     -0.510171435      4.951154410
H        5.022117118     -1.355832163      4.466687145
H        5.500347712      0.109295619      4.442700313
H       -1.691781706     -2.675787902      6.405792439
H        3.949026432     -2.980363093      2.905316542
