# Supplementary material for: An Alternative Proposal for the Reaction Mechanism of Light-Dependent Protochlorophyllide Oxidoreductase
Source: ACS Catal. 2022 Feb 7;12(4):2589–605. doi: 10.1021/acscatal.1c05351 (PMC9778109; doi:10.1021/acscatal.1c05351)
Supplement: Supplementary file 1 — cs1c05351_si_001.zip [file cs1c05351_si_001.zip › structures on which TDDFT was performed.xyz]

142
(Lys193--H2O) (H2O) ---Tyr189)-(2 H2O)--PChlide--(3 H2O)-NADPH   (no CT between Tyr189 and PChlide)
C       27.587114101     55.502250554     72.402915893
H       27.884742908     56.038287955     73.310342182
H       27.696736865     54.428752597     72.586857627
H       28.279764422     55.783720714     71.602451148
C       26.127995936     55.843878370     72.016575975
H       25.847838610     55.261023566     71.130535950
H       25.458274765     55.523152971     72.823003659
C       25.921542392     57.309363807     71.742040117
C       26.296114548     57.864508693     70.513854822
H       26.711198890     57.221076288     69.741283302
C       25.374594037     58.161338966     72.703372235
H       25.058298518     57.752563829     73.660303360
C       26.146222315     59.220235576     70.256003513
H       26.436186409     59.646811055     69.298906893
C       25.210510695     59.524020934     72.464216097
H       24.760315272     60.168109763     73.216154931
C       25.607324650     60.046104669     71.238811009
O       25.490509725     61.388533861     70.941553789
H       25.315812595     61.938784464     71.752305507
C       27.547301864     68.760987951     67.504824496
H       28.123944136     69.545884390     67.005693533
H       27.439081371     67.926993536     66.807057377
H       28.115185241     68.416295332     68.380379416
N       26.240838248     69.261847659     67.865544740
C       25.133734078     68.474420668     67.800643662
H       25.283773276     67.516397017     67.309687937
C       23.928637383     68.819550290     68.321126207
C       23.733610845     70.096481031     69.108614551
H       22.895129746     70.674417211     68.692249552
H       23.430788690     69.874512868     70.143407841
C       24.994154451     70.915706049     69.079070068
H       24.978005855     71.904323224     69.528318919
C       26.128217187     70.500983023     68.509411023
H       27.029727252     71.104603190     68.488106538
C       22.791459321     67.912395390     68.233817596
N       22.805995511     66.890042705     67.318077837
H       21.934600001     66.369681426     67.263683695
H       23.268554456     67.049910395     66.435712350
O       21.832024931     68.027769074     69.013556360
Mg      19.692912997     65.157154429     72.683511915
C       17.534237280     59.800320590     70.288097516
H       17.441757435     59.831105909     71.370149054
H       16.966794127     59.033957741     69.768843119
C       18.334247007     60.637010975     69.617175358
H       18.420114222     60.511905463     68.537770380
C       19.147413622     61.697246075     70.199015550
C       20.415726967     62.067504988     69.811107693
C       21.252565366     61.485870903     68.721466668
H       22.186256882     61.063701900     69.116381409
H       21.520494410     62.242842026     67.972164200
H       20.730083178     60.679150687     68.201080243
C       20.835770798     63.138294266     70.702587182
C       22.060731948     63.825859822     70.656315242
H       22.760178033     63.509105937     69.885337239
N       19.844714646     63.413852415     71.587367365
C       18.802471814     62.581972818     71.319541820
C       17.577703163     62.646973968     71.982319889
H       16.811319494     61.960266878     71.638804212
C       17.193110980     63.524877227     73.011449412
N       17.939636910     64.514183616     73.546099093
C       15.888467595     63.523680137     73.629026529
C       14.797667294     62.559844701     73.286982871
H       15.124947639     61.519037761     73.399718497
H       14.462902280     62.682323942     72.249248291
H       13.923565992     62.700435046     73.928647425
C       15.845847501     64.532684617     74.536582251
C       14.707299043     64.969473547     75.401506598
H       14.066739396     64.107462784     75.621616116
H       15.087457553     65.311087974     76.372556435
C       13.862360618     66.076808499     74.762962283
H       13.425314394     65.737407473     73.818296384
H       14.468241442     66.962715504     74.544716635
H       13.045860344     66.376662090     75.428416471
C       17.145101452     65.158417952     74.453222322
C       17.494928758     66.288506909     75.171080144
H       16.748219332     66.716398418     75.832691512
C       18.734342328     66.915737146     75.102202265
C       19.118463523     68.095660872     75.833204306
C       18.285372344     68.898973147     76.768384204
H       18.864728313     69.730158712     77.176472453
H       17.922903755     68.290700547     77.606080953
H       17.404019840     69.311159390     76.262513347
N       19.754948509     66.436573726     74.321324687
C       20.781328575     67.255142636     74.539027118
C       20.446479345     68.284946996     75.466673457
C       21.616756047     69.121834946     75.657640062
O       21.811743047     70.082261414     76.365635853
C       22.723146799     68.540676234     74.664872800
H       23.625391422     68.347747828     75.255059407
C       23.010738983     69.664084949     73.698858525
O       22.364732434     69.916241238     72.701434870
O       24.042716387     70.401586644     74.107069492
C       24.295708042     71.585938174     73.347296212
H       24.626423483     71.327442137     72.337176688
H       25.083343818     72.113397738     73.884325074
H       23.393564280     72.198240589     73.286893103
C       22.090164671     67.310131977     74.032655701
C       22.601049568     66.421722283     73.072537669
N       21.822590739     65.409394260     72.539857320
C       22.511490194     64.869452570     71.491075784
C       23.801465032     65.523569935     71.367696601
C       24.788457355     65.298260516     70.264503294
H       24.317495906     65.475522548     69.289623305
H       25.194720508     64.281610470     70.218878390
H       25.630213865     65.994176659     70.341020225
C       23.876535297     66.451415028     72.385239332
C       25.097002386     67.205544347     72.809434282
H       25.806498120     67.264519738     71.974948026
H       24.870587568     68.241493788     73.074209677
C       25.764466737     66.522358236     74.009269171
H       25.077570480     66.468384214     74.860119686
H       26.053491530     65.492648733     73.771533506
O       20.204220100     68.861870174     71.156220094
H       20.819837598     68.783519476     70.407182250
H       20.777268401     69.144935950     71.889536614
O       20.241323831     65.826630950     68.739855368
H       20.719933250     66.670284410     68.908780876
H       20.770379803     65.161902154     69.210872687
O       23.161231765     63.251577923     74.264795371
H       23.012645435     63.481008888     75.190672045
H       22.577977259     63.853408394     73.759810898
O       25.467196264     63.210761639     72.900515231
H       25.126197593     63.988034734     72.420463950
H       24.739498034     63.107014167     73.572987584
O       19.078137395     66.442323749     71.220472667
H       19.215051694     66.168067476     70.288390906
H       19.425796912     67.377113107     71.273137254
O       25.449847551     62.618290811     68.415743954
H       25.085354230     62.073700762     69.134255375
H       24.698610384     62.859179475     67.857154816
H       26.654308072     67.074080915     74.335203104
O       27.723791017     62.654319910     70.088020428
H       27.312597823     63.054449121     69.300592308
H       27.009402972     62.046039253     70.393264308
N       28.632020336     63.671509884     72.333846576
H       27.936375289     63.286766576     72.986489107
H       28.298029222     63.349562351     71.349885424
H       28.529785272     64.686922372     72.384840302
C       30.034480089     63.254771736     72.637107339
H       30.096288532     62.169583713     72.554602654
H       30.696942276     63.714175502     71.903549139
H       30.305080838     63.572625029     73.644352155

131
NADPH---PChlide----Tyr189    (3rd excited state is the right one)  (full_PChlide_TDDFT)
C       27.711108567     55.556259082     72.367441120
H       28.027237428     56.133497706     73.243340951
H       27.814086176     54.491794799     72.604474048
H       28.395249945     55.795210907     71.546210616
C       26.249873630     55.889856182     71.982084986
H       25.963067083     55.265369694     71.126640310
H       25.596460295     55.584153373     72.810221655
C       25.976530440     57.334486462     71.647141358
C       25.781698703     57.753374832     70.328083737
H       25.870236217     57.028297974     69.521052841
C       25.857953637     58.300084632     72.650682415
H       26.005906074     58.010848030     73.689860962
C       25.451957980     59.068534890     70.018400914
H       25.291283088     59.377988867     68.989000346
C       25.530948064     59.620088264     72.363451813
H       25.439698763     60.354436838     73.158812404
C       25.303131008     60.007310099     71.039335232
O       24.921371621     61.270995371     70.711214698
H       24.814348605     61.815782082     71.538654930
C       27.584058221     68.836877543     67.530496515
H       28.067241454     69.566680933     66.871644290
H       27.510813264     67.888305455     66.994236722
H       28.218602999     68.686362485     68.413389527
N       26.259157291     69.287681008     67.893768237
C       25.177709509     68.463751463     67.849489969
H       25.372400196     67.482937238     67.424161453
C       23.950423984     68.803347143     68.319395385
C       23.700336784     70.116745652     69.028072000
H       22.852653367     70.643022404     68.563888465
H       23.382453140     69.942028791     70.067723815
C       24.936715485     70.970692715     68.978979513
H       24.885395030     71.978909874     69.379746540
C       26.095305032     70.556410163     68.459567497
H       26.982219642     71.181182569     68.430518736
C       22.830109137     67.873546979     68.246585987
N       22.891851808     66.793514730     67.410922890
H       22.040901702     66.242502344     67.355011457
H       23.449863395     66.844800575     66.573674530
O       21.826420664     68.040994624     68.961318578
Mg      19.752109929     65.156522173     72.689315583
C       17.610621669     59.807415758     70.258462845
H       17.478797444     59.855504517     71.335611500
H       17.064170376     59.031185321     69.730941332
C       18.436482116     60.632228002     69.603852636
H       18.563815387     60.484813390     68.531219569
C       19.230805845     61.704522278     70.188676397
C       20.510130704     62.063746513     69.825802322
C       21.386799127     61.454358363     68.783946185
H       22.347500394     61.143899379     69.213986059
H       21.601777373     62.164306418     67.973718064
H       20.924137648     60.570883817     68.336310532
C       20.908247552     63.152671621     70.705580823
C       22.134519151     63.839064684     70.671540639
H       22.857900056     63.493233562     69.937152618
N       19.898254151     63.441502358     71.562604676
C       18.864915333     62.600831450     71.292068579
C       17.640124520     62.655158278     71.954203186
H       16.876725941     61.967498269     71.606137232
C       17.257123477     63.515092282     72.999059978
N       18.000385781     64.497983707     73.549510901
C       15.958369623     63.493186758     73.625740034
C       14.869784889     62.530274087     73.272575876
H       15.204037303     61.489224433     73.361829873
H       14.527087737     62.670217584     72.239483758
H       13.999385890     62.653225275     73.923573980
C       15.918671360     64.480170383     74.558452899
C       14.785122505     64.887480195     75.444436204
H       14.151489721     64.016146419     75.649157611
H       15.172346775     65.207928416     76.420073022
C       13.926635556     66.005031425     74.843184832
H       13.483497953     65.686471179     73.893900521
H       14.526791869     66.898535331     74.640824949
H       13.114259425     66.284657296     75.523212236
C       17.211763884     65.117609131     74.478352826
C       17.558471148     66.239090363     75.212117632
H       16.814838208     66.647180050     75.889957491
C       18.785309515     66.890062479     75.130303024
C       19.156743159     68.076546942     75.852283842
C       18.325291612     68.860154898     76.806788869
H       18.892001513     69.709993978     77.194364413
H       18.004622245     68.246565544     77.657908487
H       17.417901411     69.243914031     76.324804482
N       19.803927920     66.434176853     74.330308184
C       20.813224465     67.278231586     74.526599275
C       20.473239136     68.300177691     75.458962615
C       21.626173632     69.164663639     75.625739916
O       21.803880851     70.139729996     76.321521367
C       22.736128004     68.595690282     74.633327779
H       23.640490931     68.406930126     75.221795303
C       23.021357566     69.713374227     73.660775749
O       22.370248306     69.964926863     72.666331189
O       24.060302392     70.449976178     74.055688142
C       24.332746742     71.605242088     73.262338842
H       24.640589984     71.312510825     72.254252329
H       25.143322145     72.124552381     73.773025246
H       23.446816027     72.241101336     73.198509344
C       22.115082699     67.358886893     74.001934746
C       22.631438746     66.477439962     73.043513480
N       21.850165738     65.471335685     72.503710280
C       22.566459107     64.899431758     71.491320502
C       23.872184025     65.528426467     71.397276899
C       24.910934252     65.202899598     70.375641978
H       24.532322265     65.390792428     69.363704724
H       25.223976775     64.154562300     70.384167911
H       25.808993675     65.812891464     70.507321131
C       23.927601113     66.478986453     72.389724030
C       25.145455438     67.233381442     72.821819413
H       25.858797853     67.285661868     71.991849374
H       24.913372367     68.270574610     73.079464645
C       25.813853984     66.556349977     74.023826599
H       25.132962511     66.513077942     74.880954964
H       26.105121072     65.527358126     73.784742288
O       20.224936076     68.869788683     71.123012880
H       20.838646594     68.771440964     70.373819901
H       20.802417395     69.155386683     71.851906043
O       20.280212980     65.800847188     68.759769025
H       20.741181187     66.660496421     68.897624382
H       20.824395162     65.164176735     69.252957243
O       22.376133729     63.156011617     74.248198788
H       22.475927385     63.483921321     75.151016046
H       22.066742095     63.930335257     73.736317191
O       24.744055330     62.771995673     72.933915096
H       24.842257014     63.699286325     72.675762391
H       23.887420831     62.763860816     73.426211035
O       19.087954784     66.443705595     71.231575946
H       19.248911636     66.155844597     70.307330454
H       19.441890250     67.375407078     71.274598986
O       25.614744460     62.761855466     68.303740809
H       25.394993239     62.176145759     69.051672194
H       24.774952303     62.914505137     67.854459625
H       26.713369223     67.099579803     74.333599679


131
NADPH (3 H2O) ---PChlide (Mg H2O)--H2O--Tyr189--- H2O (1st excited state)
C       27.878855622     55.641760478     72.108991051
H       28.177616178     56.134284822     73.040482497
H       28.024806788     54.562911936     72.226468678
H       28.547992148     55.993990214     71.316324627
C       26.401661564     55.953280625     71.768178912
H       26.133295326     55.396683679     70.860522030
H       25.769028597     55.548204911     72.567724809
C       26.054608965     57.407798482     71.568568118
C       26.294741793     58.062588334     70.354259719
H       26.789537276     57.524755683     69.547671128
C       25.418147518     58.136383239     72.574704570
H       25.219246909     57.660895842     73.533182697
C       25.888591214     59.374073174     70.134887514
H       26.061162149     59.867635453     69.181937692
C       25.006120985     59.450440857     72.377678288
H       24.511141818     59.996360406     73.177631507
C       25.220186156     60.067017551     71.144556631
O       24.775988180     61.333336605     70.889533576
H       24.219653871     61.620320191     71.646654328
C       27.408158168     68.913547247     67.269704613
H       27.882239966     69.765678016     66.771384150
H       27.257101632     68.128355281     66.525675835
H       28.089336791     68.534424120     68.043241202
N       26.130857820     69.304711402     67.820810078
C       25.028065426     68.511990223     67.715673873
H       25.165780139     67.643064054     67.078718177
C       23.840985081     68.785621805     68.311199910
C       23.627736168     70.049032092     69.115017598
H       22.857079400     70.674400650     68.637090862
H       23.213711319     69.814457988     70.105653178
C       24.917563454     70.808954060     69.239876258
H       24.927461668     71.719400608     69.831950299
C       26.047578758     70.441316828     68.630584420
H       26.971943320     71.003041280     68.719076028
C       22.681438539     67.912450577     68.155247927
N       22.800859340     66.708214164     67.524492957
H       21.964475163     66.132351242     67.550832868
H       23.684061685     66.224502313     67.513935722
O       21.562970884     68.281772432     68.560364687
Mg      19.792129820     65.123438831     72.668481472
C       17.715134248     59.694935407     70.436207443
H       17.557294381     59.832293630     71.502084712
H       17.215154800     58.849146432     69.973896241
C       18.513257397     60.496739901     69.717457027
H       18.663249202     60.247165354     68.666539845
C       19.245402961     61.661804885     70.186847295
C       20.491061406     62.077930050     69.724920167
C       21.356750416     61.444197087     68.687941335
H       22.350399470     61.198436419     69.087723286
H       21.507114151     62.108557376     67.825839963
H       20.921680847     60.513767445     68.313579113
C       20.847438175     63.248610124     70.491900754
C       22.083727377     63.964204864     70.452653591
H       22.810221673     63.594731751     69.731178044
N       19.847151597     63.545221227     71.359586431
C       18.864741473     62.615659859     71.214209376
C       17.670656787     62.638977310     71.953698031
H       16.942521271     61.878496206     71.692670888
C       17.287603423     63.514933881     72.983155396
N       17.984867239     64.571813143     73.449157455
C       16.054390847     63.405095930     73.720296606
C       15.024265556     62.347956541     73.477608683
H       15.445209390     61.339548017     73.578834317
H       14.601890677     62.419798288     72.467112867
H       14.192917999     62.428786987     74.183786867
C       16.003992570     64.413350805     74.628491332
C       14.921656433     64.760918785     75.598204670
H       14.327669151     63.866674968     75.821349918
H       15.365988844     65.069289682     76.553852425
C       13.995082278     65.869138575     75.086921180
H       13.496247257     65.561392031     74.162102907
H       14.556277776     66.783755345     74.867759259
H       13.224934890     66.109433863     75.828309048
C       17.241331177     65.137621845     74.438754756
C       17.617257740     66.239498806     75.190238584
H       16.917060093     66.607632181     75.933971206
C       18.842169461     66.901190970     75.077944328
C       19.248819919     68.036344357     75.845923803
C       18.459844304     68.745361267     76.889820375
H       19.050058142     69.554732000     77.326245142
H       18.156881972     68.068851243     77.700032432
H       17.540747109     69.180383533     76.475355975
N       19.823089102     66.499732386     74.210972367
C       20.834708103     67.352969684     74.390208020
C       20.540982681     68.316527970     75.394305954
C       21.697643313     69.163460675     75.566500721
O       21.921497112     70.086375597     76.323104456
C       22.758650542     68.652202519     74.488916714
H       23.683165436     68.414353561     75.027231883
C       23.029855405     69.809894935     73.564296485
O       22.420363736     70.055556681     72.541083023
O       24.009103123     70.582093427     74.033027509
C       24.267176501     71.770757808     73.287658548
H       24.647364826     71.520119899     72.293283623
H       25.019212030     72.315437874     73.858021368
H       23.355827042     72.364543575     73.186249320
C       22.110524721     67.463693455     73.807147576
C       22.608749184     66.618100756     72.790132443
N       21.800612708     65.678733517     72.208940111
C       22.538245886     65.033694955     71.261636871
C       23.892182523     65.575628798     71.244371400
C       25.019807886     65.078075414     70.409124531
H       25.858511334     65.780558430     70.411342011
H       24.735529490     64.908553193     69.365990418
H       25.403415051     64.114752816     70.768890291
C       23.937478760     66.558491721     72.201962819
C       25.158515845     67.304045940     72.645768003
H       25.854023911     67.393801616     71.802787938
H       24.913164206     68.331705721     72.930380077
C       25.870820805     66.614662139     73.816503693
H       25.204342486     66.515069810     74.680434042
H       26.196802301     65.607928300     73.534820969
O       20.266632801     68.895788208     71.017450000
H       20.777074033     68.849338205     70.189396627
H       20.908885354     69.203942360     71.680295003
O       20.105900464     65.936504210     68.685888299
H       20.474728393     66.847878486     68.733626047
H       20.657469103     65.431458588     69.303994257
O       20.782039322     63.719013413     74.190885851
H       20.933310297     64.345647813     74.911781889
H       21.660778232     63.381931256     73.940599178
O       22.865041859     62.206574536     72.780995784
H       22.560887538     62.817029891     72.077255497
H       22.211015572     61.491227900     72.760237418
O       19.029310615     66.511404057     71.273381475
H       19.027117645     66.241683172     70.335476304
H       19.464359690     67.405829828     71.270524296
O       25.472507071     62.753457546     68.223740256
H       25.128884268     62.324023714     69.024815396
H       24.696688355     62.950435316     67.684829465
H       26.751540584     67.185108305     74.131461284


131
NADPH (3 H2O) ---PChlide (Mg H2O)--H2O--Tyr189--- H2O (2nd excited state)
C       27.881141700     55.643838731     72.110244128
H       28.179871078     56.136046474     73.041896450
H       28.026511348     54.564914140     72.228009577
H       28.550533502     55.995213558     71.317441592
C       26.403949037     55.955079068     71.769170396
H       26.135310236     55.396624215     70.862689566
H       25.771063512     55.549354951     72.568264072
C       26.055569581     57.409046650     71.567895419
C       26.291775640     58.061216680     70.351498231
H       26.785079643     57.522214683     69.544772193
C       25.419946887     58.139135533     72.573599025
H       25.223416323     57.665330174     73.533405379
C       25.880186569     59.370457754     70.128918071
H       26.048313837     59.860755390     69.173497898
C       25.003849834     59.451547523     72.373952552
H       24.506332232     59.997412640     73.172334197
C       25.212106483     60.064422430     71.138041674
O       24.761180759     61.327411369     70.878147736
H       24.206667819     61.617314205     71.635267588
C       27.408843102     68.915407074     67.270514681
H       27.876443307     69.767543291     66.765757438
H       27.260605431     68.124833021     66.531507962
H       28.097277238     68.544575027     68.041797850
N       26.132907679     69.301068668     67.827156369
C       25.030017476     68.509586697     67.721076424
H       25.166360614     67.641606832     67.082347539
C       23.843792618     68.778833029     68.320829125
C       23.632709417     70.036818575     69.135429219
H       22.848604544     70.655988907     68.672237282
H       23.239651554     69.795965828     70.133320224
C       24.916961686     70.809788357     69.238803677
H       24.922180753     71.727946188     69.819017357
C       26.046196699     70.445010633     68.626743139
H       26.965521515     71.017159161     68.698373230
C       22.683379630     67.906830561     68.163347468
N       22.801168261     66.707757226     67.522447996
H       21.967245408     66.128096407     67.543983109
H       23.687255921     66.229592753     67.505680970
O       21.566603316     68.273836567     68.575530024
Mg      19.792584021     65.124051318     72.668090092
C       17.717500456     59.694769765     70.434277993
H       17.561730939     59.829834089     71.500758441
H       17.218957291     58.848195810     69.971786952
C       18.514577844     60.497591060     69.715668184
H       18.664285077     60.249301073     68.664435252
C       19.246916264     61.662249620     70.186456813
C       20.493011499     62.078327627     69.725924195
C       21.358638388     61.444869567     68.688681572
H       22.353158820     61.201946464     69.088009658
H       21.507672257     62.109343423     67.826346204
H       20.925102100     60.513429204     68.315251565
C       20.849557444     63.248549869     70.493940859
C       22.086046511     63.965737253     70.451817756
H       22.811279358     63.594748657     69.729773975
N       19.849364791     63.545212834     71.360681910
C       18.866066924     62.614870418     71.214180506
C       17.672804625     62.638378716     71.953621306
H       16.944542152     61.878050962     71.692098615
C       17.288657760     63.514356338     72.984354300
N       17.987027292     64.569298880     73.452105465
C       16.054979611     63.405052670     73.719311741
C       15.023724777     62.349333348     73.474492518
H       15.443221085     61.340271992     73.575814806
H       14.603799486     62.421541625     72.462974264
H       14.191226523     62.431071217     74.179096673
C       16.004470773     64.411972453     74.629139071
C       14.921075043     64.758005259     75.598054946
H       14.328839612     63.862645740     75.821396382
H       15.364121652     65.067237943     76.554024688
C       13.992224462     65.863876986     75.085984311
H       13.494825856     65.554814216     74.160831217
H       14.551295563     66.779910935     74.867313008
H       13.220972895     66.102250400     75.826860716
C       17.242482260     65.135337307     74.441692540
C       17.617325302     66.236567866     75.193792235
H       16.916910199     66.604022845     75.937637743
C       18.842179997     66.899000091     75.080656735
C       19.248196317     68.036943974     75.845359740
C       18.458986122     68.748011384     76.887482073
H       19.047681417     69.560061147     77.320942973
H       18.157811368     68.073356285     77.699923221
H       17.538574383     69.179397686     76.472131090
N       19.821966939     66.496496218     74.213789879
C       20.834438678     67.351207540     74.390174431
C       20.539369273     68.316736911     75.392092582
C       21.692995688     69.169334552     75.559794757
O       21.911456205     70.099955545     76.308576891
C       22.756171183     68.654296306     74.486636105
H       23.681100589     68.421327973     75.026507431
C       23.027920902     69.813530662     73.563289815
O       22.406685226     70.070818008     72.550057154
O       24.021595772     70.572976652     74.022407229
C       24.280095450     71.764708754     73.281241005
H       24.663811689     71.516548915     72.287590739
H       25.030166026     72.308051136     73.855402656
H       23.368054804     72.357001774     73.179047710
C       22.109076440     67.464599981     73.806567912
C       22.609954460     66.619950027     72.787383647
N       21.802229655     65.682146003     72.205428048
C       22.540711202     65.036856760     71.256985992
C       23.893759154     65.581085143     71.239721482
C       25.022018614     65.085400735     70.403931796
H       25.853146007     65.797119826     70.395860077
H       24.734606713     64.907544264     69.363207507
H       25.417265383     64.129332417     70.769826817
C       23.938839235     66.562455923     72.198882720
C       25.159869311     67.305591463     72.646190452
H       25.857365047     67.398157054     71.805065558
H       24.914221083     68.332696770     72.933043452
C       25.870805045     66.616419064     73.817113047
H       25.203691719     66.515603030     74.680478982
H       26.197198480     65.609434281     73.536377156
O       20.260246831     68.894913593     71.018089438
H       20.773864719     68.849434900     70.191904945
H       20.899841595     69.205267433     71.682254075
O       20.116403621     65.931321024     68.691530384
H       20.489413499     66.841107936     68.740850868
H       20.667605144     65.420408732     69.304959720
O       20.787813184     63.724138060     74.199370498
H       20.941413677     64.364074367     74.907817661
H       21.664314351     63.382663057     73.947612113
O       22.856352971     62.206556731     72.781920141
H       22.561360702     62.827345628     72.082893003
H       22.193257858     61.499873220     72.746622483
O       19.024935631     66.509195857     71.274396095
H       19.039202309     66.239801536     70.336247569
H       19.454530440     67.406247392     71.278283464
O       25.471394227     62.754349987     68.227941814
H       25.125295029     62.310478705     69.020128811
H       24.698394203     62.951810037     67.685337811
H       26.751150588     67.186878383     74.133010494

131
NADPH (3 H2O) ---PChlide (Mg H2O)--H2O--Tyr189--- H2O (3rd excited state)
C       27.881046881     55.642720653     72.119215468
H       28.179696913     56.136419702     73.050121075
H       28.026821722     54.564027921     72.238689575
H       28.550201907     55.993102679     71.325792568
C       26.403938370     55.953520430     71.777376403
H       26.135940784     55.393962296     70.871360520
H       25.769990316     55.548899424     72.576150838
C       26.056993534     57.407376527     71.572683790
C       26.284617370     58.053800898     70.351653332
H       26.770555096     57.510219897     69.543525999
C       25.430634929     58.142841739     72.580382670
H       25.240939188     57.673340674     73.543678824
C       25.874112845     59.363054976     70.126857012
H       26.035580148     59.849663553     69.168414737
C       25.014735083     59.454885076     72.378222708
H       24.524380879     60.005390551     73.177847135
C       25.214613295     60.062094786     71.138035514
O       24.764254136     61.325024025     70.876704875
H       24.211045297     61.616032879     71.634142606
C       27.408798810     68.910682967     67.269604017
H       27.887776239     69.753456806     66.759987865
H       27.258400330     68.113565152     66.538199616
H       28.087882452     68.542256346     68.050318292
N       26.132469421     69.314247373     67.812176618
C       25.029090679     68.521733024     67.718944342
H       25.165121574     67.647683169     67.088676668
C       23.847326374     68.794188546     68.325065893
C       23.642819513     70.054972067     69.136328846
H       22.858311264     70.675666197     68.676415046
H       23.258123328     69.818198493     70.138408552
C       24.931576086     70.821909152     69.236882684
H       24.945646117     71.734649099     69.825304651
C       26.055696411     70.454860816     68.616870110
H       26.977546180     71.023513260     68.684290148
C       22.683074156     67.924151802     68.178051115
N       22.785007646     66.735047552     67.518434148
H       21.956537331     66.148125791     67.553364319
H       23.672979452     66.265573005     67.450127598
O       21.577039765     68.287438234     68.620942103
Mg      19.791064056     65.122293492     72.667179732
C       17.717517020     59.691377921     70.438046794
H       17.562750542     59.826815555     71.504605081
H       17.216381963     58.846237679     69.975728781
C       18.513169310     60.494511291     69.718161931
H       18.661174793     60.246665333     68.666587265
C       19.246746340     61.658606369     70.187881895
C       20.490066405     62.076276629     69.722529648
C       21.352570343     61.446992204     68.680078532
H       22.349705408     61.206149574     69.073893295
H       21.493150514     62.111767691     67.816618273
H       20.919928291     60.514224883     68.308512369
C       20.851615205     63.243827958     70.494039360
C       22.086548875     63.962260684     70.449962398
H       22.810792610     63.596659430     69.724198334
N       19.856826090     63.536404265     71.367981583
C       18.870391433     62.610014288     71.220319021
C       17.675008521     62.634250432     71.955635123
H       16.946080515     61.875499173     71.691862254
C       17.289590462     63.510133310     72.986305095
N       17.987419609     64.564880518     73.453388179
C       16.053298881     63.403581493     73.718298466
C       15.020622714     62.350236711     73.470312795
H       15.437323406     61.340152414     73.573190339
H       14.603995355     62.423230635     72.457462295
H       14.185927100     62.433966637     74.172133547
C       16.002881136     64.410469556     74.627749445
C       14.916971226     64.760698087     75.592402354
H       14.321731810     63.867148358     75.814963450
H       15.357502313     65.070837035     76.549244811
C       13.993467902     65.868596015     75.075076757
H       13.499378679     65.560250630     74.147906872
H       14.556316838     66.782715010     74.858145682
H       13.219447652     66.109828185     75.812142300
C       17.242902112     65.131416749     74.443192396
C       17.619077579     66.231523652     75.195544748
H       16.920207651     66.598221826     75.941271420
C       18.843917928     66.893228151     75.081738071
C       19.245143910     68.037439865     75.842118604
C       18.450085368     68.753914089     76.875784552
H       19.035642394     69.569941287     77.306158439
H       18.147076244     68.084671815     77.691925657
H       17.531545552     69.181561363     76.452704132
N       19.824969270     66.491391041     74.215695949
C       20.835308048     67.347864971     74.391429817
C       20.536403362     68.317207504     75.389111880
C       21.686639088     69.176236160     75.548758609
O       21.897090256     70.120639452     76.282252093
C       22.756734296     68.652461412     74.486410666
H       23.676170335     68.419661536     75.035337601
C       23.029044343     69.809929676     73.561495864
O       22.379559361     70.090183197     72.572966061
O       24.052014078     70.545396719     73.995887706
C       24.308763163     71.740737814     73.260444449
H       24.652647930     71.498165421     72.251029430
H       25.089337547     72.262115245     73.814046627
H       23.405975324     72.352441358     73.197576799
C       22.111300024     67.458642831     73.810635616
C       22.611779007     66.611998941     72.791906417
N       21.805860054     65.669249505     72.213881348
C       22.541423602     65.032117955     71.258119969
C       23.891077589     65.583000191     71.233382447
C       25.015025500     65.097157530     70.386135290
H       25.843223350     65.812055556     70.374274252
H       24.718208850     64.923081654     69.347222960
H       25.417051327     64.140493230     70.743165827
C       23.937557942     66.560621008     72.197409069
C       25.159781014     67.303420719     72.642945758
H       25.858820695     67.382543428     71.801693946
H       24.920872205     68.334351264     72.920965698
C       25.868673812     66.616287105     73.817322683
H       25.202090607     66.523468706     74.681921225
H       26.189449031     65.606691328     73.539891573
O       20.225479723     68.909491574     71.041423060
H       20.750394683     68.860498571     70.222714784
H       20.858998607     69.215770620     71.713078101
O       20.141780555     65.940997131     68.715208833
H       20.505071799     66.855074528     68.766229713
H       20.711219676     65.428735632     69.311596007
O       20.782950028     63.710326275     74.200011204
H       20.953180123     64.344695465     74.909648385
H       21.652302284     63.360550425     73.935095116
O       22.846566354     62.190799528     72.774013356
H       22.548802200     62.804439651     72.070061181
H       22.189716936     61.478188873     72.742871404
O       19.013017445     66.497992775     71.270501024
H       19.079418057     66.229552995     70.333145693
H       19.428193199     67.400853593     71.290509486
O       25.473975939     62.742805342     68.225070941
H       25.127902032     62.313636153     69.025252255
H       24.698968194     62.947040827     67.687804384
H       26.752016382     67.184324429     74.129072421

131
NADPH (3 H2O) ---PChlide (Mg H2O)--H2O--Tyr189--- H2O (4th excited state)
C       27.905706656     55.589401902     72.226040477
H       28.212167957     56.113739752     73.137530728
H       28.058570117     54.515564326     72.377471002
H       28.564727719     55.918169580     71.414872535
C       26.423753232     55.884137177     71.891010375
H       26.148724783     55.295690471     71.005460805
H       25.799947534     55.503817608     72.709342103
C       26.071350114     57.329883982     71.645034002
C       26.327094285     57.950103201     70.416228128
H       26.839862223     57.392768273     69.634228823
C       25.408845101     58.081438012     72.617020685
H       25.195286219     57.631563530     73.584763959
C       25.911762405     59.249971347     70.151632427
H       26.091890497     59.714696160     69.185629990
C       24.987376657     59.384825953     72.374903351
H       24.465691612     59.947615467     73.144874911
C       25.217272890     59.966813351     71.127405185
O       24.766742555     61.217247550     70.823697154
H       24.156329624     61.514438504     71.540496230
C       27.313814322     68.737300898     67.072111006
H       27.848436691     69.506190392     66.513478379
H       26.915805250     67.998325018     66.377413147
H       27.994039448     68.246897370     67.773302350
N       26.208040631     69.354134559     67.807554819
C       25.006853295     68.694436857     67.957098376
H       24.931697501     67.729980889     67.470001817
C       23.974275876     69.242848395     68.650630599
C       24.094482371     70.577894050     69.273358805
H       23.283821996     71.205669851     68.854385447
H       23.800385212     70.531080856     70.339371633
C       25.417570788     71.195981235     69.088955753
H       25.622677088     72.165488181     69.527241004
C       26.398035051     70.583168620     68.377952190
H       27.374874757     71.024494151     68.223635241
C       22.585991328     68.633371753     68.680286154
N       22.498360092     67.312793632     68.803778752
H       21.554564165     66.856546464     68.824480717
H       23.234083115     66.806978860     69.284839957
O       21.659502767     69.426888187     68.531456685
Mg      19.768135070     65.035472339     72.628619907
C       17.698426368     59.540022584     70.561413506
H       17.488043915     59.747388489     71.606320125
H       17.229907634     58.658565956     70.133273474
C       18.519568369     60.305382249     69.827658136
H       18.716910454     59.982142236     68.804072905
C       19.220152413     61.511736376     70.236272126
C       20.477414500     61.913147611     69.768743294
C       21.362505019     61.200966420     68.796073919
H       22.376090371     61.063125073     69.196201339
H       21.460325367     61.747864897     67.847549048
H       20.976263693     60.205678986     68.557983070
C       20.806870653     63.126220442     70.456213136
C       22.062891364     63.815297972     70.420105587
H       22.797461626     63.408765090     69.727131576
N       19.778709544     63.476398984     71.282737484
C       18.811546375     62.527353777     71.186452130
C       17.609186123     62.567193294     71.935561486
H       16.901745505     61.771085023     71.732708340
C       17.231437668     63.471649617     72.926054163
N       17.900328618     64.583243623     73.326666427
C       16.050038626     63.321750366     73.754952836
C       15.065165320     62.206214901     73.607177844
H       15.551066342     61.226754300     73.699810097
H       14.576505964     62.226629762     72.624458578
H       14.278546756     62.258586646     74.365786858
C       16.015887680     64.341910703     74.646368994
C       14.991626660     64.646325391     75.691931136
H       14.436557794     63.734413088     75.942754081
H       15.491893643     64.956996454     76.618487717
C       14.004739397     65.735477922     75.260525099
H       13.453327886     65.426695523     74.365917521
H       14.529638414     66.666147305     75.019643770
H       13.278766446     65.948173556     76.053730410
C       17.212155570     65.119882297     74.381925887
C       17.609145386     66.194785423     75.147806912
H       16.934963737     66.537122093     75.927366538
C       18.841435606     66.867707553     75.026547059
C       19.235511058     68.021256382     75.739528029
C       18.462127544     68.768495043     76.772600322
H       19.050461761     69.609736648     77.148455364
H       18.198025382     68.132168548     77.627830304
H       17.521640903     69.168593438     76.370987396
N       19.823683349     66.442561638     74.154365336
C       20.816472702     67.323041273     74.268649189
C       20.524272708     68.317602563     75.235375215
C       21.629270612     69.221437073     75.326697193
O       21.826603329     70.229881545     75.981822966
C       22.730692684     68.639740782     74.295807588
H       23.607339123     68.410015866     74.914265861
C       23.100239027     69.761866415     73.381492171
O       22.656303215     69.971427371     72.260583810
O       23.973044546     70.585702031     73.969433646
C       24.208825761     71.828057953     73.327090226
H       24.855583610     71.696373311     72.452437828
H       24.714572855     72.451692880     74.064461294
H       23.268131023     72.289763041     73.017690838
C       22.087437375     67.433261732     73.644856677
C       22.563906888     66.567534815     72.658916071
N       21.762487993     65.597360839     72.104071241
C       22.502915495     64.898738119     71.198617340
C       23.866670189     65.430939306     71.181976055
C       25.020700682     64.846518101     70.434578645
H       25.896610561     65.503518650     70.467150402
H       24.802421668     64.632177673     69.383076925
H       25.331843930     63.885721185     70.864029182
C       23.901305533     66.470538991     72.074779733
C       25.130120181     67.223283179     72.491352906
H       25.831985129     67.267431852     71.647604432
H       24.890333780     68.262846361     72.735320958
C       25.847732696     66.588752237     73.685975266
H       25.183666239     66.532772639     74.554753482
H       26.165238015     65.567603841     73.450134069
O       20.138086209     68.946907280     71.078628331
H       20.431609703     69.159221748     70.178545308
H       20.918288392     69.100088396     71.641276607
O       20.122368052     65.918682337     68.796125699
H       19.569923511     66.109453185     69.586196694
H       20.416397788     65.010152670     68.967702356
O       20.739095408     63.663919516     74.172865496
H       20.918506675     64.398564973     74.778773101
H       21.606082586     63.318818921     73.900654258
O       22.829284712     62.049256277     72.652425518
H       22.560941529     62.742702586     72.005778096
H       22.120434937     61.393160341     72.566004407
O       18.976819073     66.547380306     71.220467185
H       18.040288824     66.613844264     71.453480805
H       19.353931727     67.472854977     71.219368107
O       25.454819177     62.607579989     68.148486383
H       25.168023720     62.168436586     68.967861524
H       24.641501105     62.770581200     67.655291277
H       26.733515668     67.168231711     73.970341378

131
NADP+---Chlide----Tyr189-O- (absorption at 513 and 570 nm)
C        8.084610586     -8.408880609      3.614410262
H        7.111700515     -8.777670636      3.956930287
H        8.669300628     -9.264120671      3.257200236
H        8.598620623     -7.973710578      4.478010324
C        7.911310573     -7.357020533      2.492370181
H        8.904470645     -7.034320510      2.155300156
H        7.437310539     -7.847340568      1.630820118
C        7.100880514     -6.145130445      2.881590209
C        7.701020558     -4.899540355      3.136080227
H        8.785570636     -4.816480349      3.070420222
C        5.698540413     -6.210110450      2.982640216
H        5.201050377     -7.161510519      2.795540203
C        6.957480504     -3.776090274      3.452540250
H        7.445150539     -2.821750204      3.637970263
C        4.932920357     -5.105640370      3.295080239
H        3.851220279     -5.176210375      3.372220244
C        5.528580400     -3.820510277      3.526600255
O        4.813670349     -2.779740201      3.769000273
H        3.016300218     -3.227140234      3.852520279
C        1.666240121      2.804970203      9.344310677
H        1.276820092      3.411180247     10.167040736
H        2.676850194      3.136080227      9.105060660
H        1.700660123      1.754470127      9.647950699
N        0.813560059      2.952410214      8.174030592
C        1.322670096      3.352720243      6.986530506
H        2.377830172      3.599960261      6.993940507
C        0.536670039      3.440330249      5.860700425
C       -0.838710061      3.131160227      5.959920432
H       -1.475900107      3.184020231      5.084590368
H       -0.470390034      0.856530062      4.475840324
C       -1.341910097      2.726180197      7.194000521
H       -2.387410173      2.462850178      7.305950529
C       -0.514950037      2.631210191      8.287680600
H       -0.842900061      2.307880167      9.267670671
C        1.089320079      3.781700274      4.516610327
N        2.431160176      3.802160275      4.347070315
H        2.726900198      3.812180276      3.368530244
H        3.027690219      3.273980237      4.966800360
O        0.314400023      4.026650292      3.590910260
Mg      -0.152870011      0.145820011     -0.202590015
C        5.100990369     -0.367800027     -3.562510258
H        4.312340312     -1.023830074     -3.919190284
H        5.958740432     -0.231060017     -4.214510305
C        5.053300366      0.215800016     -2.359020171
H        5.911940428      0.808750059     -2.043140148
C        3.974800288      0.110420008     -1.386250100
C        4.115850298      0.018160001     -0.015110001
C        5.371240389     -0.015780001      0.791070057
H        5.385030390     -0.884460064      1.462300106
H        5.472240396      0.881420064      1.417770103
H        6.256980453     -0.075770005      0.152930011
C        2.776520201     -0.109990008      0.549130040
C        2.462880178     -0.223340016      1.932730140
H        3.315910240     -0.310460022      2.600790188
N        1.865450135     -0.091770007     -0.441360032
C        2.531280183      0.031180002     -1.635340118
C        1.890320137      0.094600007     -2.859320207
H        2.525240183      0.245310018     -3.726260270
C        0.503690036     -0.006150000     -3.128500227
N       -0.479990035     -0.126700009     -2.216630161
C       -0.066500005      0.032840002     -4.446020322
C        0.725400053      0.159160012     -5.709180414
H        1.490400108     -0.623080045     -5.790450419
H        1.245320090      1.124060081     -5.767690418
H        0.084070006      0.082450006     -6.592290478
C       -1.421450103     -0.062540005     -4.324080313
C       -2.459760178     -0.032060002     -5.400110391
H       -2.041180148     -0.451230033     -6.323260458
H       -3.295890239     -0.689480050     -5.129670372
C       -2.989970217      1.377290100     -5.682330412
H       -2.179930158      2.039670148     -6.005300435
H       -3.434450249      1.817820132     -4.783360346
H       -3.752720272      1.360720099     -6.469060469
C       -1.662070120     -0.141940010     -2.908290211
C       -2.924930212     -0.162140012     -2.336790169
H       -3.777240274     -0.131350010     -3.009900218
C       -3.190050231     -0.193010014     -0.973710071
C       -4.483840325     -0.149200011     -0.369890027
C       -5.808910421     -0.065720005     -1.045360076
H       -6.610480479     -0.038200003     -0.303270022
H       -5.981960433     -0.928310067     -1.700930123
H       -5.887570426      0.834060060     -1.667660121
N       -2.181260158     -0.264870019     -0.026450002
C       -2.800130203     -0.280160020      1.143960083
C       -4.212980305     -0.216950016      0.999560072
C       -4.821040349     -0.218590016      2.306700167
O       -5.979540433     -0.168700012      2.662090193
C       -3.595070260     -0.260720019      3.343600242
H       -3.756920272     -1.134920082      3.984210289
C       -3.767340273      0.976720071      4.171760302
O       -3.260730236      2.065920150      3.955070286
O       -4.641430336      0.775660056      5.159790374
C       -5.154680373      1.944580141      5.789100419
H       -4.362860316      2.509880182      6.288710455
H       -5.885190426      1.590300115      6.515990472
H       -5.634820408      2.591400188      5.050700366
C       -2.341340170     -0.314410023      2.487890180
C       -1.015310074     -0.349570025      2.866170208
N        0.006490000     -0.323950023      1.935960140
C        1.214290088     -0.344130025      2.556010185
C        1.040030075     -0.594970043      4.043400293
C        1.999340145      0.120610009      4.978300361
H        2.014200146      1.197340087      4.766380345
H        3.027150219     -0.255520019      4.926300357
H        1.676870121     -0.012980001      6.019100436
C       -0.437810032     -0.230730017      4.266470309
C       -1.117550081     -0.887070064      5.481630397
H       -0.525540038     -0.584280042      6.357680461
H       -2.100330152     -0.421530031      5.631790408
C       -1.281410093     -2.407450174      5.516020400
H       -1.941300141     -2.755240200      4.711970341
H       -0.322110023     -2.924370212      5.399670391
O       -1.812650131      3.295840239      1.805510131
H       -1.257900091      3.734840271      2.467670179
H       -2.356180171      2.680920194      2.330900169
O        2.014720146      3.027940219      1.566290113
H        1.229910089      3.275730237      2.091110151
H        2.145620155      2.075540150      1.739610126
O        0.705390051     -3.336220242      1.334680097
H       -0.110250008     -3.816500276      1.526730111
H        0.451290033     -2.402690174      1.407100102
O        2.083920151     -3.544060257      3.881830281
H        1.191340086     -1.683430122      4.171430302
H        1.795310130     -3.557440258      2.950160214
O       -0.184510013      2.204020160     -0.046040003
H        0.673280049      2.607560189      0.186300014
H       -0.851420062      2.596220188      0.577540042
O        5.178630375     -0.442520032      5.223530378
H        5.175070375     -1.285120093      4.704760341
H        5.388580390      0.245890018      4.581530332
H       -1.724440125     -2.715960197      6.468470469

131
NADP+---Chlide----Tyr189-O- (CT-excited state has optimized)
C        8.084077409     -8.402757221      3.581297069
H        7.113124101     -8.767655109      3.931381370
H        8.658513550     -9.259449302      3.213988248
H        8.615134091     -7.974704641      4.437514454
C        7.909534913     -7.350762410      2.459576093
H        8.897739799     -7.026852745      2.114228722
H        7.412211419     -7.831384340      1.607301867
C        7.107328438     -6.157706725      2.892411477
C        7.728227176     -4.921504594      3.175066465
H        8.810011772     -4.847887036      3.085310502
C        5.702075452     -6.246538516      3.018268244
H        5.217171927     -7.196739581      2.803469363
C        6.995240456     -3.818133996      3.539052249
H        7.465254698     -2.860456746      3.743142760
C        4.939395660     -5.162638292      3.373887659
H        3.856374008     -5.212181751      3.451372929
C        5.556433931     -3.881953533      3.634339784
O        4.863018931     -2.863262441      3.906111763
H        2.926177502     -3.313901873      3.931152975
C        1.678937255      2.813430137      9.321417291
H        1.225138095      3.386166593     10.131298968
H        2.656444036      3.231627786      9.084883373
H        1.796806362      1.767806829      9.610701784
N        0.818332335      2.888561073      8.130144701
C        1.314274058      3.332898019      6.958509596
H        2.350108721      3.650439467      6.973360358
C        0.527525807      3.364762336      5.821858004
C       -0.800671333      2.955415376      5.916643332
H       -1.441422058      2.954853368      5.035782580
H       -0.460256236      0.878767065      4.483981475
C       -1.293395022      2.504948217      7.138180557
H       -2.315695692      2.158170594      7.221558337
C       -0.456752040      2.474583954      8.230490395
H       -0.765191037      2.115585161      9.205994945
C        1.036314066      3.741529823      4.448679641
N        2.363799728      3.763077710      4.237747583
H        2.610909062      3.727967755      3.233323154
H        3.001984715      3.250691288      4.830440324
O        0.212194981      3.999819780      3.579769700
Mg      -0.155556998      0.155571016     -0.222898049
C        5.110465671     -0.365456147     -3.588370684
H        4.318980913     -1.011799882     -3.956440848
H        5.965616418     -0.209710547     -4.240126356
C        5.052203681      0.208131196     -2.377673723
H        5.910039279      0.803493284     -2.058199964
C        3.970322368      0.118526635     -1.412734578
C        4.116731009      0.074940610     -0.019221144
C        5.388515448      0.073811082      0.763116119
H        5.433402355     -0.781257967      1.450708757
H        5.515292633      0.981101423      1.373830134
H        6.270874206      0.006627613      0.118160973
C        2.804837076     -0.043495168      0.543058856
C        2.474445577     -0.144019249      1.946546354
H        3.331796209     -0.229673003      2.611556611
N        1.881553856     -0.052413099     -0.448970495
C        2.542649397      0.040393494     -1.648242392
C        1.882623432      0.092795655     -2.888130807
H        2.517490398      0.244845418     -3.754908678
C        0.511300200     -0.000531090     -3.146409745
N       -0.479079289     -0.126507271     -2.227547328
C       -0.075582932      0.042793747     -4.466458803
C        0.707701473      0.175014078     -5.733268572
H        1.478481056     -0.601312951     -5.820669451
H        1.225476323      1.141565561     -5.788065374
H        0.062236645      0.097444679     -6.613900723
C       -1.424166808     -0.063369907     -4.335148249
C       -2.470164997     -0.041743460     -5.403935161
H       -2.055712893     -0.454218785     -6.332487043
H       -3.297657093     -0.707176503     -5.125205803
C       -3.017999545      1.362437929     -5.678120255
H       -2.215761601      2.033112475     -6.004180969
H       -3.454897470      1.791770830     -4.770177212
H       -3.789386650      1.344352383     -6.457052772
C       -1.665481885     -0.142064425     -2.911205480
C       -2.926544723     -0.167607073     -2.349798280
H       -3.774442061     -0.146660696     -3.028099381
C       -3.205835579     -0.186078242     -0.974872849
C       -4.486894403     -0.137644370     -0.383734194
C       -5.812093724     -0.067718677     -1.061736559
H       -6.611276235     -0.024361741     -0.317203769
H       -5.997555698     -0.938292436     -1.705035267
H       -5.900850215      0.821823260     -1.699702186
N       -2.193534791     -0.244798798     -0.020936457
C       -2.812708477     -0.242530089      1.150076278
C       -4.221298637     -0.173843668      1.010450945
C       -4.828923244     -0.152817478      2.301901979
O       -5.981817608     -0.092659650      2.694845308
C       -3.576797472     -0.210704336      3.352529387
H       -3.770215689     -1.089212790      3.978809327
C       -3.736363615      0.999353325      4.202760747
O       -3.220962175      2.098890249      4.035418287
O       -4.627370065      0.790260699      5.183152751
C       -5.171751891      1.951176904      5.792443504
H       -4.407944510      2.533784731      6.319464246
H       -5.919186675      1.591540923      6.500180868
H       -5.640834206      2.590525410      5.040656048
C       -2.332639992     -0.274035568      2.496247355
C       -1.009067414     -0.319273394      2.856181078
N        0.018307061     -0.296996619      1.928388203
C        1.237877320     -0.284738852      2.556477019
C        1.048717932     -0.565594985      4.043119013
C        1.991100806      0.145502697      4.997499521
H        2.008814307      1.219438324      4.772853731
H        3.024597112     -0.209706153      4.946856020
H        1.664253364      0.012014430      6.038254399
C       -0.434097821     -0.205701320      4.262972918
C       -1.108907520     -0.876031195      5.474406713
H       -0.514146945     -0.591527482      6.357657982
H       -2.098233193     -0.425432907      5.630454585
C       -1.276598037     -2.397552422      5.497252147
H       -1.937742312     -2.721387351      4.685212388
H       -0.318188573     -2.913585362      5.370586629
O       -1.936069147      3.304537083      1.737048225
H       -1.449780154      3.776548213      2.424006227
H       -2.428751694      2.627281818      2.236009782
O        2.035911733      3.024481589      1.577767601
H        1.155309012      3.205076611      1.947350659
H        2.167117315      2.057939944      1.709272325
O        0.720553418     -3.218299230      1.498027696
H       -0.111345711     -3.692779560      1.623814677
H        0.460539796     -2.277860084      1.519352523
O        2.024598653     -3.682071332      3.945692274
H        1.170708267     -1.652428728      4.186349544
H        1.681083154     -3.570030290      3.032490637
O       -0.213660507      2.235670764     -0.115010093
H        0.646870929      2.629118405      0.102898128
H       -0.889313151      2.609873318      0.501348077
O        5.265473520     -0.376068585      5.275222674
H        5.213014310     -1.233247189      4.803409803
H        5.393085779      0.253075166      4.552930945
H       -1.721871992     -2.715358958      6.445551818


132
NADP+---Chlide----Tyr189-OH  (absorption at 513 and 570 nm)  
C        7.984713911     -8.612890940      3.515161138
H        7.009741777     -8.988848088      3.843511352
H        8.579077724     -9.463312627      3.166436320
H        8.485112206     -8.175941804      4.385576108
C        7.824611161     -7.565624706      2.386880739
H        8.820310316     -7.239412679      2.063307866
H        7.367399410     -8.056520807      1.518082779
C        7.005972321     -6.359526993      2.757967707
C        7.606738673     -5.127580106      3.026159607
H        8.690938568     -5.045743789      2.993658533
C        5.611478780     -6.433784315      2.819978775
H        5.117511015     -7.385355089      2.634526658
C        6.849166420     -3.992318655      3.298794771
H        7.323057371     -3.030631575      3.474467243
C        4.839510787     -5.314698586      3.105128966
H        3.757728151     -5.390075155      3.182117088
C        5.463110980     -4.084962811      3.314486171
O        4.711394147     -2.948638698      3.532334613
H        2.847298896     -3.527932874      4.750900419
C        1.886595774      2.789674467      9.222359826
H        1.470757906      2.624375623     10.215917482
H        2.517773271      3.678892083      9.243067890
H        2.474569315      1.920312461      8.917392625
N        0.791820066      2.993690583      8.264425386
C        1.055937570      3.606855691      7.092551336
H        2.068563458      3.975653643      6.969282371
C        0.077245676      3.752809856      6.129144049
C       -1.208599438      3.274399939      6.399060184
H       -1.981020549      3.368961279      5.638928546
H       -0.491869767      0.916888429      4.426961195
C       -1.458286091      2.645774461      7.613995979
H       -2.436705674      2.245634812      7.854239369
C       -0.437618574      2.512985379      8.533821427
H       -0.565597789      2.025577369      9.493346002
C        0.331246914      4.371052434      4.774338248
N        1.599477038      4.297951100      4.317612145
H        1.715221700      4.361560986      3.303506637
H        2.223695357      3.617200750      4.727388288
O       -0.607102875      4.872046262      4.176492538
Mg      -0.089808702      0.102941973     -0.285470289
C        5.108461513     -0.659180857     -3.664766313
H        4.303531508     -1.322981026     -3.967430126
H        5.953473405     -0.573216864     -4.341060726
C        5.091181718     -0.001507443     -2.499257909
H        5.960862687      0.599887561     -2.234984433
C        4.023800703     -0.037425072     -1.509593879
C        4.173672119     -0.038915297     -0.130399995
C        5.442730307     -0.016249365      0.656736888
H        5.493819078     -0.859424245      1.358553026
H        5.537474615      0.904707442      1.247888820
H        6.318851307     -0.082516180      0.006423139
C        2.841853396     -0.118974578      0.452230172
C        2.521334110     -0.175021318      1.849326140
H        3.375617104     -0.182046873      2.524437593
N        1.922086658     -0.163318395     -0.532130935
C        2.579816249     -0.104953058     -1.739449276
C        1.925847327     -0.057739402     -2.960767005
H        2.560022903      0.057839695     -3.834158801
C        0.537102933     -0.112033409     -3.218115893
N       -0.438643882     -0.206799302     -2.290176434
C       -0.048806433     -0.043475701     -4.528559154
C        0.729852880      0.068007089     -5.800851622
H        1.477785741     -0.729056693     -5.892356247
H        1.265940005      1.023230722     -5.865751411
H        0.077083119      0.003664730     -6.675794186
C       -1.404224666     -0.098441879     -4.387694727
C       -2.456042614     -0.025635128     -5.448253201
H       -2.057751865     -0.437302079     -6.382997398
H       -3.302036343     -0.670770404     -5.179647624
C       -2.957508835      1.400113299     -5.698909522
H       -2.137486076      2.050560428     -6.020229729
H       -3.385135233      1.835419616     -4.789167644
H       -3.727516118      1.411790832     -6.477627526
C       -1.625717637     -0.178154193     -2.968497815
C       -2.884400398     -0.157445356     -2.382006481
H       -3.741398568     -0.111206227     -3.047826993
C       -3.135532875     -0.163854161     -1.019302284
C       -4.427928197     -0.092289157     -0.407663999
C       -5.753177364     -0.003109424     -1.080498745
H       -6.551032618      0.081225197     -0.339183696
H       -5.951084345     -0.892165459     -1.691720959
H       -5.808766213      0.866387326     -1.746101048
N       -2.124171250     -0.236141485     -0.075565196
C       -2.740434218     -0.232005063      1.095955490
C       -4.152561817     -0.147847384      0.956782909
C       -4.759895780     -0.118479385      2.265859595
O       -5.912075082     -0.020877463      2.620072312
C       -3.530057766     -0.211443769      3.299545704
H       -3.707765173     -1.113458030      3.897361345
C       -3.666325334      0.979979992      4.194937613
O       -3.046726429      2.032980342      4.094820578
O       -4.621655604      0.792020261      5.097315162
C       -5.091260563      1.942152644      5.793127823
H       -4.336538654      2.314104663      6.493409561
H       -5.974847605      1.613680635      6.338770694
H       -5.348959691      2.736919278      5.089671361
C       -2.281244130     -0.262454414      2.437265385
C       -0.954497439     -0.301511330      2.810201305
N        0.063319924     -0.268773582      1.880796765
C        1.268859506     -0.271921925      2.488470560
C        1.111418794     -0.426176522      4.001256475
C        1.979845975      0.496242502      4.846836372
H        1.874942025      1.530042395      4.489645113
H        3.037859869      0.212522856      4.837618784
H        1.646497423      0.457311927      5.893433449
C       -0.392770006     -0.164782945      4.213564550
C       -1.046168102     -0.858453354      5.429070193
H       -0.439222955     -0.563347507      6.299059930
H       -2.026349126     -0.394416022      5.600403285
C       -1.219738678     -2.380867023      5.463376701
H       -1.861423725     -2.726782666      4.644492522
H       -0.261423275     -2.904857107      5.379726963
O       -1.192526977      2.966035236      2.198974692
H       -1.266474437      3.866025024      2.558063564
H       -1.845282340      2.443400084      2.710284795
O        1.532574105      2.968184326      1.812698729
H        0.619509447      2.755364721      2.109166591
H        2.013540722      2.123888032      1.878115745
O        2.601137251     -3.197813502      1.841215631
H        2.803380259     -3.676472697      1.025423666
H        2.384550128     -2.282623971      1.577138106
O        1.910534673     -3.712713781      4.589164502
H        1.345768745     -1.470543775      4.263861610
H        1.855726696     -3.746604028      3.620856234
O       -0.164402459      2.187005659     -0.233468957
H        0.655698606      2.603474796      0.097830567
H       -0.836052427      2.506230522      0.404072578
O        4.966379005     -0.510171435      4.951154410
H        5.022117118     -1.355832163      4.466687145
H        5.500347712      0.109295619      4.442700313
H       -1.691781706     -2.675787902      6.405792439
H        3.949026432     -2.980363093      2.905316542
